# Supplementary material for: Genome-wide transcriptome profiling of radish (Raphanus sativus L.) in response to vernalization
Source: PLoS One. 2017 May 12;12(5):e0177594. doi: 10.1371/journal.pone.0177594 (PMC5428929; doi:10.1371/journal.pone.0177594)
Supplement: S1 Table — (XLS) [file pone.0177594.s005.xls]

## Sheet: S1 table
Table S1. Information of the new genes.
ID	VE1	VE2	VE3	VL1	VL2	VL3	RT1	RT2	RT3	VE1_VE2_VE3_vs_VL1_VL2_VL3_FDR	VE1_VE2_VE3_vs_VL1_VL2_VL3_log2FC	VE1_VE2_VE3_vs_VL1_VL2_VL3_regulated	RT1_RT2_RT3_vs_VE1_VE2_VE3_FDR	RT1_RT2_RT3_vs_VE1_VE2_VE3_log2FC	RT1_RT2_RT3_vs_VE1_VE2_VE3_regulated	RT1_RT2_RT3_vs_VL1_VL2_VL3_FDR	RT1_RT2_RT3_vs_VL1_VL2_VL3_log2FC	RT1_RT2_RT3_vs_VL1_VL2_VL3_regulated	GO_annotation	KEGG_annotation	Swissprot_annotation	nr_annotation
Radish_newGene_1000	24.2402	18.9926	16.6443	14.3929	16.003	18.3736	13.7999	13.7078	13.3474	0.623547	-0.272794	normal	0.261343	0.50654	normal	0.643456	0.25298	normal	--	--	--	--
Radish_newGene_1006	1.37607	6.75978	2.91993	7.80554	7.05297	3.05472	0	10.3831	15.9531	0.538789	0.819608	normal	0.417949	-1.39428	normal	0.752457	-0.560106	normal	Molecular Function: sequence-specific DNA binding transcription factor activity (GO:0003700);; Molecular Function: binding (GO:0005488);; Cellular Component: nucleus (GO:0005634);;	--	GATA transcription factor 26 GN=GATA26 OS=Arabidopsis thaliana (Mouse-ear cress) PE=2 SV=1	GATA transcription factor 26 [Arabidopsis thaliana]
Radish_newGene_1007	2.11089	1.94197	2.37168	5.61312	4.90112	5.48849	4.19738	2.91054	3.25425	0.342594	1.43679	normal	--	--	--	0.587083	0.684625	normal	--	--	--	--
Radish_newGene_1013	13.7002	15.6471	15.074	22.9665	23.5524	26.18	24.2463	50.5928	19.3375	0.255144	0.746452	normal	0.166396	-1.06779	normal	0.700828	-0.294043	normal	Molecular Function: sugar:proton symporter activity (GO:0005351);; Cellular Component: endoplasmic reticulum (GO:0005783);; Cellular Component: plasma membrane (GO:0005886);; Biological Process: tryptophan catabolic process (GO:0006569);; Biological Process: response to water deprivation (GO:0009414);; Biological Process: systemic acquired resistance (GO:0009627);; Biological Process: response to…	--	Sugar transporter ERD6 GN=F7G19.19 OS=Arabidopsis thaliana (Mouse-ear cress) PE=1 SV=3	PREDICTED: sugar transporter ERD6-like [Brassica rapa]
Radish_newGene_1020	120.921	125.371	45.4555	104.028	97.2948	74.5577	74.5983	95.453	95.7256	0.99149	-0.0352576	normal	0.949541	0.0659262	normal	0.967804	0.0476832	normal	Molecular Function: magnesium ion binding (GO:0000287);; Molecular Function: pyruvate kinase activity (GO:0004743);; Cellular Component: cytosol (GO:0005829);; Biological Process: glycolytic process (GO:0006096);; Cellular Component: membrane (GO:0016020);; Biological Process: phosphorylation (GO:0016310);; Molecular Function: potassium ion binding (GO:0030955);; Biological Process: response to c…	K00873|9.63191e-29|brp:103841229|pyruvate kinase, cytosolic isozyme-like; K00873 pyruvate kinase [EC:2.7.1.40] (A)	--	BnaC08g24180D [Brassica napus]
Radish_newGene_1027	21.242	18.1842	44.1942	19.4972	24.6778	19.9861	3.23544	2.64665	2.85764	0.724239	-0.347559	normal	0.0010635	3.30964	up	4.33245e-09	2.98083	up	Cellular Component: plasma membrane (GO:0005886);; Biological Process: drug transmembrane transport (GO:0006855);; Biological Process: fruit ripening (GO:0009835);; Molecular Function: drug transmembrane transporter activity (GO:0015238);; Molecular Function: antiporter activity (GO:0015297);;	K03327|2.45322e-52|brp:103837573|protein TRANSPARENT TESTA 12-like; K03327 multidrug resistance protein, MATE family (A)	Protein TRANSPARENT TESTA 12 GN=F17J16_80 OS=Arabidopsis thaliana (Mouse-ear cress) PE=2 SV=1	PREDICTED: protein TRANSPARENT TESTA 12-like [Brassica rapa]
Radish_newGene_1034	0.395931	1.22989	0.428382	1.52133	2.36993e-05	0.987759	3.30684e-06	9.38105e-05	6.48722e-06	--	--	--	--	--	--	--	--	--	--	--	--	--
Radish_newGene_1039	0.551664	0.146278	0.179431	2.25509	1.49348	1.15863	0.523883	0	2.53696	--	--	--	--	--	--	--	--	--	--	--	--	--
Radish_newGene_1040	5.95902	4.23314	7.26634	3.68238	5.2992	11.3963	8.7667	4.25796	3.13726	--	--	--	--	--	--	0.833563	0.354105	normal	--	--	Tobamovirus multiplication protein 1 GN=F17L22.250 OS=Arabidopsis thaliana (Mouse-ear cress) PE=1 SV=1	predicted protein [Hordeum vulgare subsp. vulgare]
Radish_newGene_1043	2.48829	2.16289	0.971825	1.66058	2.04195	1.62703	3.94588	2.88944	3.85469	0.986746	-0.055123	normal	0.32828	-0.691321	normal	0.308085	-0.729355	normal	--	--	Calmodulin-binding transcription activator 6 OS=Arabidopsis thaliana (Mouse-ear cress) PE=2 SV=1	hypothetical protein EUTSA_v10020047mg [Eutrema salsugineum]
Radish_newGene_1050	7.79179	9.71017	3.09102	2.84871	9.27393	3.34643	6.43607	22.0669	14.6746	--	--	--	0.256989	-1.13824	normal	0.132651	-1.53864	normal	Biological Process: microtubule cytoskeleton organization (GO:0000226);; Biological Process: cytokinesis by cell plate formation (GO:0000911);; Molecular Function: calmodulin binding (GO:0005516);; Cellular Component: nucleus (GO:0005634);; Biological Process: DNA replication initiation (GO:0006270);; Biological Process: regulation of DNA replication (GO:0006275);; Biological Process: DNA methyla…	K16743|1.45428e-42|brp:103859500|abnormal spindle-like microcephaly-associated protein homolog; K16743 abnormal spindle-like microcephaly-associated protein (A)	--	PREDICTED: abnormal spindle-like microcephaly-associated protein homolog isoform X3 [Brassica rapa]
Radish_newGene_1059	0.273769	0.149489	0.175593	0	0	0	1.75583	0	0.579456	--	--	--	--	--	--	--	--	--	Molecular Function: nucleotide binding (GO:0000166);; Cellular Component: chloroplast (GO:0009507);; Molecular Function: oxidoreductase activity (GO:0016491);; Biological Process: oxidation-reduction process (GO:0055114);;	--	11-beta-hydroxysteroid dehydrogenase-like 3 GN=HSD3 OS=Arabidopsis thaliana (Mouse-ear cress) PE=3 SV=1	BnaC07g33280D [Brassica napus]
Radish_newGene_106	11.4644	10.1661	7.56184	5.15462	4.5656	8.16771	1.8801	1.99263	2.60943	0.546586	-0.488897	normal	0.00483483	1.91401	up	0.054593	1.44136	normal	--	--	--	--
Radish_newGene_1060	1.90265e-38	0.00730713	0.633652	0.904865	0.903713	0.000397974	7.81009	5.21539	7.16714	--	--	--	4.88702e-05	-5.11034	down	0.000621597	-3.76059	down	--	--	--	--
Radish_newGene_1066	0	0	0	0	0	0	0.441926	1.79171	0.360709	--	--	--	--	--	--	--	--	--	Biological Process: protein import into nucleus, docking (GO:0000059);; Cellular Component: nuclear pore (GO:0005643);; Cellular Component: cytosol (GO:0005829);; Biological Process: protein N-linked glycosylation (GO:0006487);; Molecular Function: protein transporter activity (GO:0008565);; Biological Process: multidimensional cell growth (GO:0009825);; Biological Process: determination of bilat…	--	Protein TORNADO 1 GN=MTE17.26 OS=Arabidopsis thaliana (Mouse-ear cress) PE=2 SV=1	BnaC09g32060D [Brassica napus]
Radish_newGene_107	23.6224	22.6622	11.8353	10.7778	4.19283	7.316	4.84036	1.68839	7.48662	0.0906211	-1.36657	normal	0.00825066	2.06318	up	0.553111	0.697482	normal	Cellular Component: cytosol (GO:0005829);; Molecular Function: peptide-methionine (S)-S-oxide reductase activity (GO:0008113);; Molecular Function: peptide-methionine (R)-S-oxide reductase activity (GO:0033743);; Biological Process: oxidation-reduction process (GO:0055114);;	--	Peptide methionine sulfoxide reductase B9 GN=MSRB9 OS=Arabidopsis thaliana (Mouse-ear cress) PE=2 SV=1	PREDICTED: peptide methionine sulfoxide reductase B9-like [Brassica rapa]
Radish_newGene_1074	24.4837	48.183	62.8227	56.633	83.8951	56.5205	37.5981	31.1638	58.6906	0.327704	0.558273	normal	0.961518	0.0428833	normal	0.171791	0.617232	normal	Cellular Component: chloroplast (GO:0009507);;	--	Dolichyl-diphosphooligosaccharide--protein glycosyltransferase subunit 4A GN=OST4A OS=Arabidopsis thaliana (Mouse-ear cress) PE=3 SV=1	hypothetical protein EUTSA_v10021851mg [Eutrema salsugineum]
Radish_newGene_1075	0.276285	1.75977e-05	0.58102	0.100689	0.91287	0.910246	2.99438	1.77884	1.94202	--	--	--	--	--	--	--	--	--	Cellular Component: chloroplast (GO:0009507);; Biological Process: photosynthesis (GO:0015979);; Molecular Function: oxidoreductase activity (GO:0016491);; Molecular Function: flavin adenine dinucleotide binding (GO:0050660);; Biological Process: oxidation-reduction process (GO:0055114);;	--	--	BnaC07g42880D [Brassica napus]
Radish_newGene_1080	17.5589	3.7069	1.08741	4.21442	10.9948	2.52398	20.5215	7.37926	28.0797	0.927485	-0.328786	normal	0.271699	-1.36283	normal	0.147526	-1.67463	normal	--	--	--	BnaA02g29230D [Brassica napus]
Radish_newGene_1092	19.5299	17.3142	25.1091	33.0387	39.2896	29.2688	54.5539	43.2133	47.4702	0.109332	0.750758	normal	0.00243438	-1.24405	down	0.283497	-0.474917	normal	--	K10728|4.17379e-10|brp:103832186|DNA topoisomerase 2-binding protein 1-A; K10728 topoisomerase (DNA) II binding protein 1 (A)	--	BnaC06g38030D [Brassica napus]
Radish_newGene_1097	5.53498e-218	3.69926e-115	2.33413e-27	0.704118	0.481687	1.17901e-160	1.10282e-34	1.34983	0.59704	--	--	--	--	--	--	--	--	--	--	--	--	--
Radish_newGene_1098	45.4847	40.3902	35.3053	49.3411	72.5903	62.9371	101.915	73.2246	73.7337	0.0888698	0.645622	normal	0.00326492	-1.02412	down	0.369289	-0.358871	normal	--	--	--	--
Radish_newGene_1099	27.112	18.3893	24.6281	8.74004	2.85877	15.4857	13.6292	19.7035	12.2804	0.0238953	-1.30778	normal	0.2923	0.634891	normal	0.388457	-0.654274	normal	Molecular Function: nucleotide binding (GO:0000166);; Biological Process: endonucleolytic cleavage involved in rRNA processing (GO:0000478);; Biological Process: RNA methylation (GO:0001510);; Cellular Component: nucleolus (GO:0005730);; Cellular Component: cytosol (GO:0005829);; Cellular Component: heterotrimeric G-protein complex (GO:0005834);; Biological Process: protein import into nucleus (G…	K14863|9.2678e-25|brp:103846403|ribosome biogenesis protein WDR12 homolog; K14863 ribosome biogenesis protein YTM1 (A)	Ribosome biogenesis protein WDR12 homolog {ECO:0000255|HAMAP-Rule:MF_03029} GN=CHLREDRAFT_128420 OS=Chlamydomonas reinhardtii (Chlamydomonas smithii) PE=1 SV=2	PREDICTED: ribosome biogenesis protein WDR12 homolog [Brassica rapa]
Radish_newGene_1101	2.84992	2.32776	2.2785	1.61175	0.295578	0.308057	10.6058	13.8383	8.45752	--	--	--	0.00345454	-2.27746	down	4.10746e-06	-3.95774	down	Cellular Component: vacuole (GO:0005773);; Molecular Function: hydrogen ion transmembrane transporter activity (GO:0015078);; Biological Process: ATP hydrolysis coupled proton transport (GO:0015991);; Cellular Component: proton-transporting V-type ATPase, V0 domain (GO:0033179);;	K02153|4.59922e-38|sot:102586455|V-type proton ATPase subunit e-like; K02153 V-type H+transporting ATPase subunit e (A)	V-type proton ATPase subunit e1 GN=MCO15_24 OS=Arabidopsis thaliana (Mouse-ear cress) PE=2 SV=1	PREDICTED: V-type proton ATPase subunit e1-like [Tarenaya hassleriana]
Radish_newGene_1111	289.634	291.002	330.533	675.307	883.212	414.836	1310.92	1025.38	1335.22	0.00364965	1.18567	up	6.81724e-12	-2.16294	down	0.00640553	-0.959988	normal	Cellular Component: ubiquitin ligase complex (GO:0000151);; Molecular Function: protein serine/threonine kinase activity (GO:0004674);; Molecular Function: ubiquitin-protein transferase activity (GO:0004842);; Molecular Function: ATP binding (GO:0005524);; Cellular Component: plasma membrane (GO:0005886);; Biological Process: protein phosphorylation (GO:0006468);; Cellular Component: chloroplast …	--	Serine/threonine-protein kinase GN=PUB52 OS=Arabidopsis thaliana (Mouse-ear cress) PE=2 SV=1	kinase family protein [Arabis alpina]
Radish_newGene_1115	0.238039	0.158657	0.652171	0.750992	0.562368	0.271919	3.31906	1.81579	3.77304	--	--	--	2.18513e-05	-3.23359	down	0.000298236	-2.54312	down	--	--	--	--
Radish_newGene_112	0.757095	0.716672	0.315031	2.42669	1.721	1.43263	2.17088	2.56309	0	--	--	--	--	--	--	0.897559	0.247741	normal	--	--	--	--
Radish_newGene_1121	6.2511	4.32843	5.64453	4.43245	5.18032	3.97487	5.87953	4.81716	6.40577	0.801968	-0.2603	normal	0.935015	-0.0826615	normal	0.691538	-0.325723	normal	--	--	--	--
Radish_newGene_1132	6.95036	6.32366	6.22436	11.467	16.1698	6.41325	6.41137	9.83437	13.3846	0.0960469	0.936611	normal	0.172076	-0.789689	normal	0.827264	0.165732	normal	--	--	--	BnaC04g20470D [Brassica napus]
Radish_newGene_1137	2.27216	1.0994	0.549461	3.09768	2.88459	3.78912	3.28191	3.17552	3.76624	0.158605	1.48132	normal	0.0825757	-1.55877	normal	0.97777	-0.0601859	normal	--	K11593|7.15298e-25|eus:EUTSA_v10018068mg|hypothetical protein; K11593 eukaryotic translation initiation factor 2C (A)	Protein argonaute 7 GN=F10D13.11 OS=Arabidopsis thaliana (Mouse-ear cress) PE=2 SV=1	hypothetical protein EUTSA_v10018068mg [Eutrema salsugineum]
Radish_newGene_1143	1.44492	3.03514	3.33448	3.30413	5.34067	3.29343	8.86758	6.25071	6.79238	0.529263	0.67723	normal	0.021395	-1.56347	normal	0.205062	-0.86581	normal	Molecular Function: microtubule motor activity (GO:0003777);; Molecular Function: ATP binding (GO:0005524);; Cellular Component: kinesin complex (GO:0005871);; Cellular Component: microtubule (GO:0005874);; Biological Process: microtubule-based movement (GO:0007018);; Molecular Function: microtubule binding (GO:0008017);;	K10401|5.17169e-25|eus:EUTSA_v10010126mg|hypothetical protein; K10401 kinesin family member 18/19 (A)	--	hypothetical protein EUTSA_v10010126mg [Eutrema salsugineum]
Radish_newGene_1154	5.3723	4.89506	6.19773	5.03618	4.45749	4.20848	7.40078	7.32045	7.64331	0.725322	-0.236771	normal	0.332136	-0.45934	normal	0.138852	-0.678944	normal	--	--	--	--
Radish_newGene_1155	1.50431	0	0.491499	0.469357	2.09944	3.08449	5.79892	6.87905	6.22341	--	--	--	0.0100487	-3.33433	normal	0.16204	-1.71443	normal	--	--	--	--
Radish_newGene_1156	6.53762e-05	0.423273	6.44411e-07	0.138451	0.92613	0.223352	0.127785	0.560104	0.634066	--	--	--	--	--	--	--	--	--	--	--	--	--
Radish_newGene_1164	1.40918	0.841291	0.605087	2.35037	0.947402	2.21249	0.707071	0.654886	1.85782	0.45081	0.985167	normal	0.883861	-0.24081	normal	0.484175	0.749979	normal	--	--	--	BnaC05g52010D [Brassica napus]
Radish_newGene_1167	7.78559	8.74148	10.8264	6.58105	3.05446	4.4765	4.86615	12.0282	10.672	0.552204	-0.898204	normal	0.977642	-0.0748644	normal	0.403655	-0.958426	normal	--	--	--	--
Radish_newGene_118	2.4069	1.13834	4.97346	2.91873	6.45523	1.88796	1.74934	4.74007	1.82614	--	--	--	--	--	--	--	--	--	Cellular Component: cytosol (GO:0005829);; Molecular Function: zinc ion binding (GO:0008270);; Cellular Component: chloroplast stroma (GO:0009570);;	K13566|4.27787e-13|brp:103855952|omega-amidase,chloroplastic; K13566 omega-amidase [EC:3.5.1.3] (A)	Omega-amidase,chloroplastic (Precursor) GN=NLP3 OS=Arabidopsis thaliana (Mouse-ear cress) PE=1 SV=1	PREDICTED: omega-amidase,chloroplastic-like isoform X1 [Nicotiana sylvestris]
Radish_newGene_1182	1.64248	5.29904	1.39363	28.6803	39.8651	22.6291	2.06354	5.75902	2.69004	2.87829e-11	3.52264	up	0.756284	-0.387279	normal	1.52363e-09	3.16415	up	Molecular Function: ATP binding (GO:0005524);; Cellular Component: plasma membrane (GO:0005886);;	--	Probable LRR receptor-like serine/threonine-protein kinase At1g56130 (Precursor) GN=At1g56130 OS=Arabidopsis thaliana (Mouse-ear cress) PE=2 SV=2	PREDICTED: probable LRR receptor-like serine/threonine-protein kinase At1g56130 [Brassica rapa]
Radish_newGene_119	0.584386	1.39124	0.609554	0.478165	0.381911	0.275413	2.74542	2.31408	1.02836	--	--	--	0.209488	-1.31765	normal	0.0253701	-2.5133	normal	--	--	--	--
Radish_newGene_1193	2.28037	1.06553	3.88483	2.45464	7.40647	1.12994	3.80103	3.14621	7.06574	0.797153	0.591171	normal	0.274231	-0.981648	normal	0.817364	-0.369352	normal	Biological Process: DNA-templated transcription, elongation (GO:0006354);; Cellular Component: chloroplast thylakoid membrane (GO:0009535);; Cellular Component: integral component of membrane (GO:0016021);; Biological Process: photosynthesis, light reaction (GO:0019684);; Biological Process: mitochondrial ATP synthesis coupled proton transport (GO:0042776);; Cellular Component: proton-transportin…	K02109|1.21053e-94|ath:ArthCp008|atpF; ATPase subunit I; K02109 F-type H+transporting ATPase subunit b (A)	ATP synthase subunit b, chloroplastic {ECO:0000255|HAMAP-Rule:MF_01398} OS=Nasturtium officinale (Water-cress) PE=3 SV=1	ATP synthase CF0 B subunit (chloroplast) [Raphanus sativus]
Radish_newGene_1196	2.12327	3.39036	3.28698	6.52639	2.38453	1.95622	5.47658	3.81352	4.54325	--	--	--	--	--	--	--	--	--	Molecular Function: nucleotide binding (GO:0000166);;	--	Disease resistance protein RPS6 {ECO:0000303|PubMed:19525323} OS=Arabidopsis thaliana (Mouse-ear cress) PE=1 SV=1	PREDICTED: putative disease resistance protein At4g11170 [Brassica rapa]
Radish_newGene_1197	1.77443	2.53567	1.62668	2.55605	6.84276	2.41987	6.32614	7.31507	6.26581	0.402943	1.02286	normal	0.00196739	-1.7769	down	0.207481	-0.727142	normal	--	--	--	--
Radish_newGene_120	8.10312	8.8672	7.15882	9.45622	12.6111	10.1747	6.16402	4.67593	4.2122	0.401572	0.455552	normal	0.22146	0.672843	normal	0.0140779	1.14879	normal	--	--	--	BnaC03g54510D [Brassica napus]
Radish_newGene_1211	0	0.218658	2.65537	0.502993	3.26505	3.12038	2.59731	1.5252	2.86017	--	--	--	--	--	--	--	--	--	Molecular Function: transcription coactivator activity (GO:0003713);; Cellular Component: cytoplasm (GO:0005737);; Molecular Function: zinc ion binding (GO:0008270);;	K10728|3.72575e-18|eus:EUTSA_v10028365mg|hypothetical protein; K10728 topoisomerase (DNA) II binding protein 1 (A)	BRCT domain-containing protein At4g02110 GN=At4g02110 OS=Arabidopsis thaliana (Mouse-ear cress) PE=3 SV=3	BnaA03g26320D [Brassica napus]
Radish_newGene_1212	5.25171	5.10506	4.15479	5.00256	11.6039	2.24015	0.910278	3.35221	1.59086	--	--	--	--	--	--	--	--	--	--	--	--	--
Radish_newGene_1217	16.3617	12.9143	9.7173	15.2604	13.0576	18.0355	34.6358	45.62	34.3349	0.713114	0.312044	normal	0.00101649	-1.52243	down	0.00860022	-1.18994	down	--	--	--	--
Radish_newGene_1219	19.6877	24.1111	60.7932	81.7858	149.592	94.0571	244.36	237.609	228.356	0.00708408	1.87216	up	4.86167e-08	-2.99744	down	0.0257829	-1.10622	normal	--	--	Serine/threonine-protein kinase GN=PUB52 OS=Arabidopsis thaliana (Mouse-ear cress) PE=2 SV=1	kinase family protein [Arabis alpina]
Radish_newGene_1223	2.60979	0.547338	2.88213	1.10297	1.5108	2.16953	4.29257	2.11076	3.91886	0.860742	-0.354738	normal	0.443389	-0.759036	normal	0.263879	-1.09739	normal	Molecular Function: catalytic activity (GO:0003824);; Cellular Component: cytoplasm (GO:0005737);; Biological Process: metabolic process (GO:0008152);;	--	--	PREDICTED: maspardin-like [Camelina sativa]
Radish_newGene_1224	4.28481	3.62287	2.96258	3.48501	4.78439	3.50449	7.49174	7.66111	7.93126	0.846451	0.228428	normal	0.0683932	-1.12016	normal	0.160764	-0.868013	normal	Molecular Function: nucleotide binding (GO:0000166);; Molecular Function: magnesium ion binding (GO:0000287);; Molecular Function: protein binding (GO:0005515);; Cellular Component: vacuolar membrane (GO:0005774);; Cellular Component: Golgi apparatus (GO:0005794);; Cellular Component: cytosol (GO:0005829);; Cellular Component: plasma membrane (GO:0005886);; Biological Process: oligopeptide transp…	K01535|1.45474e-44|brp:103834686|ATPase 2, plasma membrane-type; K01535 H+transporting ATPase [EC:3.6.3.6] (A)	ATPase 2, plasma membrane-type GN=AHA2 OS=Arabidopsis thaliana (Mouse-ear cress) PE=1 SV=2	BnaC03g68040D [Brassica napus]
Radish_newGene_1226	4.37593	25.7491	32.4893	8.66707e-05	81.6863	50.7267	16.7069	88.848	5.06512	--	--	--	--	--	--	0.862611	0.494598	normal	--	--	--	--
Radish_newGene_1227	9.18782e-07	0.761812	0.576651	1.54214	0.412244	1.8981	1.26473e-06	3.57113e-06	0.295113	0.359142	1.64353	normal	--	--	--	0.020181	4.07831	normal	--	--	--	BnaA06g02280D [Brassica napus]
Radish_newGene_1228	2.43033	1.82194	2.99858	3.9754	1.00836	3.23299	6.5294	4.97681	2.49155	0.972932	0.124497	normal	0.350051	-0.894709	normal	0.448444	-0.755883	normal	Biological Process: protein import into nucleus, translocation (GO:0000060);; Molecular Function: DNA binding (GO:0003677);; Molecular Function: sequence-specific DNA binding transcription factor activity (GO:0003700);; Cellular Component: nucleus (GO:0005634);; Cellular Component: cytoplasm (GO:0005737);; Biological Process: regulation of transcription, DNA-templated (GO:0006355);; Molecular Fun…	--	Agamous-like MADS-box protein AGL19 GN=AGL19 OS=Arabidopsis thaliana (Mouse-ear cress) PE=1 SV=1	hypothetical protein CICLE_v10023160mg [Citrus clementina]
Radish_newGene_1244	2.35717	3.65343	4.05774	1.98574	3.33532	2.79038	3.65778	5.19127	5.87551	0.850179	-0.301112	normal	0.528385	-0.567791	normal	0.334142	-0.847212	normal	Cellular Component: mitochondrion (GO:0005739);;	--	--	PREDICTED: uncharacterized protein LOC103828915 [Brassica rapa]
Radish_newGene_1256	6.971	3.13129	5.70725	4.75091	2.68411	2.18509	3.1503	5.93668	3.80815	0.60353	-0.718437	normal	0.785413	0.320437	normal	0.784157	-0.379209	normal	--	--	--	--
Radish_newGene_1257	4.62283	1.92544	2.85388	1.59542	1.02156	1.98028	0.710822	2.04275	0.548807	0.338668	-1.07086	normal	0.0925585	1.57142	normal	0.730573	0.52885	normal	Cellular Component: plasma membrane (GO:0005886);;	--	Remorin OS=Solanum tuberosum (Potato) PE=1 SV=1	PREDICTED: remorin isoform X2 [Brassica rapa]
Radish_newGene_1262	0.252202	0.138409	0.462042	0.31209	0.166554	0.358029	1.4874	0.797843	1.49916	--	--	--	0.0374035	-2.30927	normal	0.0455777	-2.28377	normal	--	--	--	BnaA07g01130D [Brassica napus]
Radish_newGene_1269	8.51214	2.69818	7.96383	9.84781	6.65389	6.23786	5.70936	5.11819	3.81922	0.824616	0.247301	normal	0.659586	0.387788	normal	0.404036	0.65208	normal	--	--	--	--
Radish_newGene_1273	20.9951	16.5685	13.1522	16.4149	21.4816	23.0644	31.1565	20.922	21.9711	0.578685	0.264687	normal	0.125214	-0.5615	normal	0.508476	-0.277502	normal	--	--	--	--
Radish_newGene_1278	6.98874	6.33842	14.1017	17.9951	25.9489	18.4788	29.2792	37.2018	34.8568	0.0323755	1.24145	normal	7.64184e-05	-1.95737	down	0.159737	-0.694136	normal	--	--	--	BnaC09g21130D [Brassica napus]
Radish_newGene_128	2.75858	2.52142	2.44115	3.70399	3.26104	1.41268	5.52507	6.26063	3.89861	0.926165	0.1433	normal	0.10832	-1.07317	normal	0.176136	-0.909413	normal	--	--	--	BnaC05g36110D [Brassica napus]
Radish_newGene_1280	47.509	39.4014	40.509	34.8035	49.1614	32.0467	36.31	31.2487	25.6179	0.92725	-0.0770378	normal	0.405955	0.418399	normal	0.496916	0.362783	normal	--	--	--	--
Radish_newGene_1283	0.318818	0.646078	2.23595	0.988886	1.51698	0.559785	3.41438	4.36901	9.15963	--	--	--	0.0184942	-2.70163	normal	0.0289501	-2.5595	normal	--	--	--	PREDICTED: uncharacterized protein LOC105109855 isoform X1 [Populus euphratica]
Radish_newGene_1290	6.05187	6.86687	7.68352	6.94786	5.50841	7.61803	6.06412	6.05909	6.60395	1	-0.0108292	normal	0.929423	0.1248	normal	0.93263	0.130196	normal	--	--	--	PREDICTED: uncharacterized protein LOC103844803 isoform X2 [Brassica rapa]
Radish_newGene_13	0.32878	0.71458	1.28039	1.02987	0.880333	0.231366	0.847883	2.1062	2.83231	--	--	--	--	--	--	--	--	--	--	--	--	--
Radish_newGene_1301	10.391	9.16796	7.32175	23.4111	22.6234	20.3841	4.36645	8.22703	2.71852	0.0138915	1.36107	normal	0.331463	0.813422	normal	9.8576e-05	2.202	up	--	--	--	BnaA03g56350D [Brassica napus]
Radish_newGene_1303	4.87881	14.8135	3.75511	5.53208	15.8767	0	17.2557	31.4807	17.4239	--	--	--	--	--	--	--	--	--	Biological Process: maltose metabolic process (GO:0000023);; Molecular Function: DNA binding (GO:0003677);; Molecular Function: sequence-specific DNA binding transcription factor activity (GO:0003700);; Molecular Function: motor activity (GO:0003774);; Molecular Function: enzyme inhibitor activity (GO:0004857);; Molecular Function: ATP binding (GO:0005524);; Cellular Component: nucleus (GO:000563…	--	Myosin-3 GN=F14I3.6 OS=Arabidopsis thaliana (Mouse-ear cress) PE=2 SV=1	PREDICTED: myosin-3-like [Brassica rapa]
Radish_newGene_1304	12.7643	8.98962	8.34746	10.4657	17.2875	12.3724	6.53629	10.4668	3.92123	0.64802	0.459598	normal	0.537783	0.573389	normal	0.174997	1.06307	normal	Molecular Function: ubiquitin-protein transferase activity (GO:0004842);; Cellular Component: plasma membrane (GO:0005886);; Molecular Function: zinc ion binding (GO:0008270);; Biological Process: plant-type cell wall modification (GO:0009827);; Biological Process: protein ubiquitination (GO:0016567);;	--	--	BnaA07g00470D [Brassica napus]
Radish_newGene_1312	0.107331	0.169757	0.341445	0.321584	0.139008	0.0778663	0.358262	0.688173	0.290762	--	--	--	--	--	--	--	--	--	--	--	--	--
Radish_newGene_1317	33.9439	23.9302	0	37.7293	0	18.5543	75.4272	128.374	23.6959	--	--	--	--	--	--	--	--	--	Molecular Function: DNA binding (GO:0003677);; Molecular Function: sequence-specific DNA binding transcription factor activity (GO:0003700);; Cellular Component: nucleus (GO:0005634);; Cellular Component: cytoplasm (GO:0005737);; Biological Process: regulation of transcription, DNA-templated (GO:0006355);; Molecular Function: protein dimerization activity (GO:0046983);; Biological Process: ovule …	K09264|1.50599e-34|brp:103851336|pistillata; floral homeotic protein PISTILLATA-like; K09264 MADS-box transcription factor, plant (A)	Floral homeotic protein PISTILLATA GN=PI OS=Arabidopsis thaliana (Mouse-ear cress) PE=1 SV=1	PREDICTED: floral homeotic protein PISTILLATA-like isoform X1 [Brassica rapa]
Radish_newGene_1320	0	1.12606	0	4.78168	1.4683	0.774512	2.84853	0.61056	0.619889	--	--	--	--	--	--	--	--	--	Cellular Component: plasma membrane (GO:0005886);; Biological Process: response to bacterium (GO:0009617);; Biological Process: response to fungus (GO:0009620);;	--	Cysteine-rich and transmembrane domain-containing protein PCC1 GN=PCC1 OS=Arabidopsis thaliana (Mouse-ear cress) PE=1 SV=1	PREDICTED: uncharacterized protein LOC103859945 isoform X2 [Brassica rapa]
Radish_newGene_1323	0.462191	0.473836	0.642012	1.34367	2.31751	1.23439	4.1402	8.50037	12.9435	--	--	--	0.00062901	-4.52397	down	0.0308987	-2.40903	normal	--	--	--	BnaC04g21940D [Brassica napus]
Radish_newGene_1329	28.1604	22.7261	33.4882	53.6869	39.8152	39.2848	26.5028	62.5789	61.3396	0.398169	0.893118	normal	0.317433	-0.896562	normal	1	0.01257	normal	Molecular Function: calmodulin binding (GO:0005516);; Cellular Component: chloroplast (GO:0009507);;	--	--	PREDICTED: uncharacterized protein LOC103850265 [Brassica rapa]
Radish_newGene_1341	1.00453	2.86755	2.30024	1.84305	1.75433	2.81218	2.63842	1.81352	1.80664	1	-0.0262502	normal	0.98219	-0.0483219	normal	0.978118	-0.0582024	normal	Biological Process: RNA methylation (GO:0001510);; Cellular Component: nucleolus (GO:0005730);; Cellular Component: plasma membrane (GO:0005886);; Cellular Component: plasmodesma (GO:0009506);; Cellular Component: cytosolic large ribosomal subunit (GO:0022625);;	K02891|6.75147e-13|eus:EUTSA_v10009107mg|hypothetical protein; K02891 large subunit ribosomal protein L22e (A)	60S ribosomal protein L22-2 GN=RPL22B OS=Arabidopsis thaliana (Mouse-ear cress) PE=2 SV=1	PREDICTED: putative 60S ribosomal protein L22-1 [Camelina sativa]
Radish_newGene_1346	10.4693	11.1	6.20105	7.19002	2.93497	7.27292	12.2915	11.9497	11.8472	0.624818	-0.658212	normal	0.63824	-0.448231	normal	0.220614	-1.09346	normal	--	--	--	BnaC01g28800D [Brassica napus]
Radish_newGene_1347	0.785662	1.67993	2.64979	3.03736	3.20524	1.86656	1.13773	1.38322	2.90114	0.337077	0.949423	normal	0.7923	-0.313622	normal	0.462339	0.648313	normal	Molecular Function: serine-type carboxypeptidase activity (GO:0004185);; Cellular Component: extracellular region (GO:0005576);; Biological Process: proteolysis (GO:0006508);; Biological Process: glycine catabolic process (GO:0006546);; Biological Process: unsaturated fatty acid biosynthetic process (GO:0006636);; Biological Process: oxidoreduction coenzyme metabolic process (GO:0006733);; Biolog…	K16296|0|brp:103829513|serine carboxypeptidase-like 10; K16296 serine carboxypeptidase-like clade I [EC:3.4.16.-] (A)	Serine carboxypeptidase-like 10 (Precursor) GN=F21P24.6 OS=Arabidopsis thaliana (Mouse-ear cress) PE=2 SV=1	PREDICTED: serine carboxypeptidase-like 10 [Brassica rapa]
Radish_newGene_1350	383.433	337.207	526.039	209.388	165.915	357.822	78.7509	153.467	61.8002	0.219529	-0.66176	normal	5.2456e-09	2.058	up	0.0661344	1.42125	normal	--	--	--	--
Radish_newGene_1353	0	0.369562	0	2.00711	0.183897	0	0	3.54427	0	--	--	--	--	--	--	--	--	--	--	--	--	--
Radish_newGene_1355	0	0.941801	1.24632	0	0.606719	0	3.33359	6.33431	2.89344	--	--	--	--	--	--	--	--	--	--	--	--	--
Radish_newGene_136	0.262672	0.137245	0.709952	1.62431	1.72018	0.552547	2.40538	1.57341	1.94831	--	--	--	--	--	--	--	--	--	--	--	--	BnaC07g05940D [Brassica napus]
Radish_newGene_1364	3.99799	2.2512	5.56878	2.8967	2.79988	1.19393	2.46802	3.05757	2.18876	0.491359	-0.817813	normal	0.534157	0.611129	normal	0.912767	-0.186302	normal	--	--	--	BnaC07g06290D [Brassica napus]
Radish_newGene_1368	36.5827	21.3436	14.2282	36.7702	54.1517	38.149	87.6574	56.0902	69.1479	0.143093	0.900676	normal	0.00120092	-1.6064	down	0.174847	-0.687201	normal	--	--	--	BnaC07g15620D [Brassica napus]
Radish_newGene_1370	0.26248	0.196463	0	0.548547	0.71054	0.751614	3.12775	1.21332	1.71665	--	--	--	0.000625057	-4.22828	down	0.122823	-1.62279	normal	--	--	Myosin-16 GN=F9D24.70 OS=Arabidopsis thaliana (Mouse-ear cress) PE=2 SV=1	BnaC04g55490D [Brassica napus]
Radish_newGene_1373	2.68915	0.855992	0.35389	8.68199	0.364352	21.3075	0.682875	8.74737	0.294327	0.293854	3.13815	normal	--	--	--	0.473352	1.81795	normal	--	--	--	PREDICTED: uncharacterized protein LOC103865965 [Brassica rapa]
Radish_newGene_1391	82.0562	73.9774	50.5758	63.857	74.6802	72.6611	78.9121	83.3875	73.2081	1	-0.00869415	normal	0.533004	-0.297051	normal	0.567155	-0.286648	normal	--	--	--	--
Radish_newGene_1393	8.99005e-06	0.000121759	1.14988	1.42925	2.34941	9.24712e-05	0.940451	2.38908	3.37876	--	--	--	--	--	--	--	--	--	--	--	--	--
Radish_newGene_1398	5.04275	7.25477	2.75517	6.22998	11.3167	8.62278	16.2089	5.49038	7.76324	0.448043	0.820565	normal	0.199599	-1.06943	normal	0.829619	-0.229113	normal	--	--	--	--
Radish_newGene_14	1.35276	2.70258	3.30039	1.88904	0.372528	0.18962	1.40684	2.14711	2.69499	0.286195	-1.60569	normal	0.920439	0.163292	normal	--	--	--	--	--	--	BnaCnng68150D [Brassica napus]
Radish_newGene_1405	11.1119	7.86363	15.072	17.8263	20.5111	13.3948	11.8761	5.2204	9.92887	0.327027	0.530704	normal	0.978601	-0.0295611	normal	0.313608	0.51771	normal	--	--	--	--
Radish_newGene_1416	329.652	346.526	283.445	219.915	228.62	290.235	138.596	137.8	153.257	0.661676	-0.261156	normal	0.0178024	1.07906	normal	0.0859234	0.83452	normal	Cellular Component: mitochondrial respiratory chain complex III (GO:0005750);; Biological Process: glycolytic process (GO:0006096);; Biological Process: mitochondrial electron transport, ubiquinol to cytochrome c (GO:0006122);; Biological Process: ubiquitin-dependent protein catabolic process (GO:0006511);; Molecular Function: ubiquinol-cytochrome-c reductase activity (GO:0008121);; Biological Pr…	K00416|7.94496e-36|brp:103836044|cytochrome b-c1 complex subunit 6-like; K00416 ubiquinol-cytochrome c reductase subunit 6 (A)	Cytochrome b-c1 complex subunit 6 OS=Solanum tuberosum (Potato) PE=1 SV=2	BnaA08g31320D [Brassica napus]
Radish_newGene_1425	178.865	205.585	195.921	364.888	523.088	301.98	629.149	457.596	524.643	0.00137492	1.03482	up	9.67648e-08	-1.53373	down	0.156451	-0.480051	normal	--	--	60S ribosomal protein L19-1 GN=F22D16.23 OS=Arabidopsis thaliana (Mouse-ear cress) PE=2 SV=1	BnaC04g19710D [Brassica napus]
Radish_newGene_143	14.4383	11.5494	16.3516	15.3796	10.716	12.474	64.1904	40.6402	64.171	0.952982	-0.0824693	normal	1.6106e-06	-2.05518	down	3.31336e-06	-2.12613	down	Cellular Component: nucleus (GO:0005634);; Biological Process: defense response (GO:0006952);; Molecular Function: S-adenosylmethionine-dependent methyltransferase activity (GO:0008757);; Biological Process: response to wounding (GO:0009611);; Biological Process: response to fungus (GO:0009620);; Biological Process: jasmonic acid biosynthetic process (GO:0009695);; Biological Process: response to…	--	Salicylate/benzoate carboxyl methyltransferase GN=BSMT1 OS=Arabidopsis thaliana (Mouse-ear cress) PE=1 SV=1	PREDICTED: salicylate/benzoate carboxyl methyltransferase-like [Brassica rapa]
Radish_newGene_1438	9.13535	3.58812	7.82464	18.2305	14.6325	13.3582	22.1932	17.9813	12.0945	0.131311	1.30627	normal	0.0759785	-1.38643	normal	0.966606	-0.0623741	normal	--	--	--	--
Radish_newGene_144	8.61774	6.33721	9.94114	11.1519	2.92917	6.58511	18.9293	17.5372	26.2612	--	--	--	0.124739	-1.42822	normal	0.0956008	-1.57874	normal	--	--	--	PREDICTED: salicylate/benzoate carboxyl methyltransferase isoform X2 [Brassica rapa]
Radish_newGene_1441	107.252	96.695	65.9467	117.357	86.802	94.2009	61.7204	73.5261	55.3716	0.829485	0.188186	normal	0.447066	0.50607	normal	0.244491	0.712193	normal	Molecular Function: UDP-galactose transmembrane transporter activity (GO:0005459);; Molecular Function: UDP-glucose transmembrane transporter activity (GO:0005460);; Cellular Component: Golgi apparatus (GO:0005794);; Cellular Component: plasma membrane (GO:0005886);; Biological Process: UDP-glucose transport (GO:0015786);; Cellular Component: integral component of membrane (GO:0016021);; Biologic…	K15281|1.03787e-14|brp:103834601|putative UDP-sugar transporter DDB_G0278631; K15281 solute carrier family 35 (A)	--	PREDICTED: putative UDP-sugar transporter DDB_G0278631 isoform X1 [Brassica rapa]
Radish_newGene_1455	139.018	137.505	162.056	67.8847	179.575	99.41	301.279	279.117	249.405	0.676637	-0.285807	normal	0.00837061	-0.976843	normal	0.000605646	-1.23811	down	--	--	--	BnaAnng08230D [Brassica napus]
Radish_newGene_1463	24.0602	22.9262	14.8999	22.0696	25.0916	23.3728	25.8656	23.4984	22.9519	0.782939	0.198308	normal	0.657779	-0.252767	normal	0.969649	-0.0353572	normal	--	--	--	--
Radish_newGene_1469	165.717	180.903	187.24	101.446	102.007	145.199	55.9113	82.3454	67.1896	0.147168	-0.534599	normal	0.000160575	1.31906	up	0.0401917	0.804634	normal	--	--	--	--
Radish_newGene_149	1.48169	0.547161	0.93011	1.64869	2.29009	2.36504	2.5085	1.01761	2.65396	0.461789	1.1535	normal	0.294928	-1.1903	normal	1	-0.0232232	normal	--	--	--	--
Radish_newGene_1495	1.37194	1.1101	1.60874	1.51709	1.01256	1.73636	1.93743	1.47226	1.43638	0.989747	0.0859851	normal	0.854084	-0.256853	normal	0.934508	-0.154287	normal	--	--	--	--
Radish_newGene_15	108.68	78.8669	56.1175	44.6751	27.15	66.2005	24.9121	26.5866	26.0152	0.254123	-0.83153	normal	0.00250634	1.58569	up	0.273027	0.770715	normal	--	--	--	--
Radish_newGene_150	0.104733	1.64052	0	0.385488	0.547684	1.04534	0.5456	0	0.113702	--	--	--	--	--	--	--	--	--	--	--	Cactin GN=CTN OS=Arabidopsis thaliana (Mouse-ear cress) PE=1 SV=1	hypothetical protein EUTSA_v10006994mg [Eutrema salsugineum]
Radish_newGene_1502	3.26331	0.572605	6.00375	9.27547	13.1837	10.0835	23.8905	11.3811	12.557	0.147745	1.9565	normal	0.00951206	-2.50562	down	0.607479	-0.530723	normal	Molecular Function: protein serine/threonine kinase activity (GO:0004674);; Molecular Function: ATP binding (GO:0005524);; Cellular Component: extracellular region (GO:0005576);; Biological Process: protein phosphorylation (GO:0006468);;	--	Putative cysteine-rich receptor-like protein kinase 30 (Precursor) GN=CRK30 OS=Arabidopsis thaliana (Mouse-ear cress) PE=3 SV=1	hypothetical protein AALP_AAs55098U000100, partial [Arabis alpina]
Radish_newGene_1503	3.97795	4.54013	1.53222	6.34128	4.75538	3.34895	5.42135	4.41985	4.27786	0.652248	0.614661	normal	0.61343	-0.544872	normal	0.963955	0.0851043	normal	--	--	--	BnaAnng27030D [Brassica napus]
Radish_newGene_1513	2.70439	9.95714	3.57197	3.27147	16.0577	8.44998	6.56379	6.90123	7.8742	0.62624	0.810416	normal	0.616406	-0.425003	normal	0.730617	0.412079	normal	Biological Process: transition metal ion transport (GO:0000041);; Cellular Component: extracellular region (GO:0005576);; Cellular Component: mitochondrion (GO:0005739);; Biological Process: pollen tube growth (GO:0009860);;	--	--	PREDICTED: uncharacterized protein LOC103836428 [Brassica rapa]
Radish_newGene_152	6.14678	4.0557	7.40227	4.90245	3.75546	3.28001	7.86206	7.33569	6.48683	0.669204	-0.544234	normal	0.714704	-0.351543	normal	0.316243	-0.879167	normal	--	--	--	BnaC02g35450D [Brassica napus]
Radish_newGene_1523	4.10973	14.1695	4.77478	12.6247	11.3532	17.4138	4.20611	44.3124	16.4913	0.5063	0.951682	normal	0.378406	-1.57787	normal	0.719692	-0.596024	normal	--	--	--	BnaA08g16410D [Brassica napus]
Radish_newGene_1524	0	0.601737	1.28118	0.917546	0.783097	0.975327	12.6115	8.03527	10.0419	--	--	--	1.57605e-06	-4.26538	down	9.63112e-06	-3.58263	down	--	--	--	BnaC08g30280D [Brassica napus]
Radish_newGene_1528	0.720174	1.57361	2.1847	1.36461	1.18708	1.67245	2.45068	4.90494	4.36374	--	--	--	0.104424	-1.53909	normal	0.0887598	-1.63254	normal	--	--	--	--
Radish_newGene_1529	32.5126	23.6626	32.9641	31.4166	42.1176	40.5947	63.88	48.4149	45.3185	0.334094	0.418273	normal	0.0189414	-0.836881	normal	0.314446	-0.398565	normal	--	--	--	--
Radish_newGene_153	351.419	381.329	463.52	353.557	260.452	531.818	133.079	208.285	84.4412	0.983912	0.0317637	normal	7.58827e-07	1.45847	up	0.0310961	1.51375	normal	--	--	--	--
Radish_newGene_1530	2.54335	2.13566	2.74963	2.99762	4.41354	3.89332	12.2544	7.28642	9.51817	0.382032	0.604606	normal	8.62825e-06	-1.9598	down	0.00150233	-1.33654	down	--	--	--	BnaC07g47960D [Brassica napus]
Radish_newGene_1531	2.2532	0.855045	1.62049	2.75539	1.30697	2.41671	2.26772	2.02793	2.83477	0.659738	0.521361	normal	0.472912	-0.638664	normal	0.942821	-0.102062	normal	--	K10683|8.88056e-22|brp:103834209|protein BREAST CANCER SUSCEPTIBILITY 1 homolog; K10683 BRCA1-associated RING domain protein 1 [EC:6.3.2.19] (A)	Protein BREAST CANCER SUSCEPTIBILITY 1 homolog GN=BRCA1 OS=Arabidopsis thaliana (Mouse-ear cress) PE=2 SV=1	hypothetical protein AALP_AA7G035900 [Arabis alpina]
Radish_newGene_1535	8.89349	9.72639	4.62804	25.5504	10.7104	2.90826	23.024	15.6793	21.1504	--	--	--	0.175692	-1.50105	normal	0.592248	-0.681282	normal	--	--	--	BnaCnng23960D, partial [Brassica napus]
Radish_newGene_154	0	0.490678	1.18838	0.563601	1.2274	0	0.29112	1.92237	3.64521	--	--	--	--	--	--	--	--	--	--	--	--	BnaA05g04700D [Brassica napus]
Radish_newGene_1540	1.34386	1.30707	2.02995	1.51524	1.27032	1.2469	0.513614	0.975281	2.17129	--	--	--	--	--	--	--	--	--	Biological Process: RNA splicing, via endonucleolytic cleavage and ligation (GO:0000394);; Molecular Function: DNA binding (GO:0003677);; Molecular Function: translation initiation factor activity (GO:0003743);; Cellular Component: nucleus (GO:0005634);; Cellular Component: transcription factor complex (GO:0005667);; Biological Process: DNA-templated transcription, initiation (GO:0006352);; Biolo…	K03127|2.23709e-28|aly:ARALYDRAFT_887406|transcription initiation factor IID 18 kDa subunit (TAFII-18) family protein; K03127 transcription initiation factor TFIID subunit 13 (A)	Transcription initiation factor TFIID subunit 13 GN=TAF13 OS=Arabidopsis thaliana (Mouse-ear cress) PE=1 SV=1	PREDICTED: transcription initiation factor TFIID subunit 13-like [Camelina sativa]
Radish_newGene_1549	7.31905	4.98244	4.62456	1.33815	2.30452	2.87627	6.54739	4.37516	5.89751	0.0214031	-1.38858	normal	0.990767	0.0225725	normal	0.0248297	-1.34646	normal	--	--	--	--
Radish_newGene_155	2.41245	5.64592	3.20451	0.505819	1.66504	3.31016	1.02361	1.28794	2.59847	--	--	--	--	--	--	--	--	--	Cellular Component: integral component of membrane (GO:0016021);; Biological Process: transmembrane transport (GO:0055085);;	--	--	PREDICTED: hippocampus abundant transcript-like protein 1 isoform X3 [Brassica rapa]
Radish_newGene_1550	0.355383	0.766816	1.40361	0.485528	0.909005	0.67988	1.09438	1.10553	2.69322	--	--	--	0.368639	-0.991865	normal	--	--	--	Molecular Function: magnesium ion binding (GO:0000287);; Cellular Component: cytoplasm (GO:0005737);; Biological Process: tRNA modification (GO:0006400);; Molecular Function: tRNA guanylyltransferase activity (GO:0008193);;	K10761|1.38252e-24|brp:103857389|tRNA(His) guanylyltransferase 1; K10761 tRNA(His) guanylyltransferase [EC:2.7.7.79] (A)	tRNA(His) guanylyltransferase 1 GN=THG1 OS=Arabidopsis thaliana (Mouse-ear cress) PE=1 SV=1	PREDICTED: tRNA(His) guanylyltransferase 1 [Brassica rapa]
Radish_newGene_1551	3.8121	1.37438	4.92958	4.78788	6.10325	3.69681	6.76273	2.60889	3.46552	0.513533	0.54254	normal	0.769065	-0.295388	normal	0.736936	0.264074	normal	--	--	--	BnaC03g54630D [Brassica napus]
Radish_newGene_1554	8.28255	4.97437	4.07452	6.13352	8.6441	6.50749	6.95042	4.17021	7.06351	0.822463	0.339919	normal	0.938775	-0.121282	normal	0.855147	0.235019	normal	--	K01696|3.20361e-07|aly:ARALYDRAFT_495562|TSB1; tryptophan synthase beta-subunit; K01696 tryptophan synthase beta chain [EC:4.2.1.20] (A)	Tryptophan synthase beta chain 1, chloroplastic (Precursor) GN=TSB1 OS=Arabidopsis thaliana (Mouse-ear cress) PE=2 SV=1	tryptophan synthase beta-subunit [Arabidopsis lyrata subsp. lyrata]
Radish_newGene_1563	554.918	451.388	758.906	388.864	315.791	523.624	411.807	416.225	335.143	0.406418	-0.425569	normal	0.115715	0.533817	normal	0.817096	0.126457	normal	Molecular Function: structural constituent of ribosome (GO:0003735);; Cellular Component: vacuolar membrane (GO:0005774);; Cellular Component: plasma membrane (GO:0005886);; Biological Process: translation (GO:0006412);; Biological Process: plant-type cell wall organization (GO:0009664);; Cellular Component: cytosolic large ribosomal subunit (GO:0022625);; Biological Process: ribosome biogenesis …	K02882|3.84264e-47|brp:103857536|60S ribosomal protein L18a-2-like; K02882 large subunit ribosomal protein L18Ae (A)	60S ribosomal protein L18a-2 GN=RPL18AB OS=Arabidopsis thaliana (Mouse-ear cress) PE=2 SV=2	BnaA05g24920D [Brassica napus]
Radish_newGene_1566	9.3071	7.28686	7.07389	4.62113	6.75208	4.92436	28.7409	21.7613	10.0843	0.436851	-0.494735	normal	0.0494476	-1.38667	normal	0.0180928	-1.85696	normal	--	--	--	--
Radish_newGene_1567	1.04444	0.724321	1.13649	1.12964	2.48897	2.01281	1.77785	2.00337	2.03779	0.355579	1.00864	normal	0.258441	-1.03263	normal	1	0.000210402	normal	--	--	--	PREDICTED: conserved oligomeric Golgi complex subunit 8 [Nicotiana tomentosiformis]
Radish_newGene_1569	5.51865	4.27353	5.86548	6.83706	10.1711	7.8914	10.9185	10.8168	13.4337	0.570652	0.738257	normal	0.128795	-1.28876	normal	0.568339	-0.530951	normal	Molecular Function: DNA binding (GO:0003677);; Biological Process: trichome morphogenesis (GO:0010090);; Biological Process: stomatal complex morphogenesis (GO:0010103);; Biological Process: maintenance of floral organ identity (GO:0048497);;	K09338|1.80469e-18|brp:103865189|homeobox-leucine zipper protein HDG2-like; K09338 homeobox-leucine zipper protein (A)	Homeobox-leucine zipper protein HDG2 GN=YUP8H12.16 OS=Arabidopsis thaliana (Mouse-ear cress) PE=2 SV=1	BnaC04g42840D [Brassica napus]
Radish_newGene_1571	105.267	76.9947	162.698	65.8219	57.8806	45.6696	38.3643	40.9559	36.0908	0.00270191	-1.2096	down	0.00128612	1.37317	up	0.80586	0.18287	normal	--	--	--	BnaCnng49130D, partial [Brassica napus]
Radish_newGene_1574	22.1101	18.9332	19.5582	19.6902	27.3367	20.7802	20.4543	22.96	8.02004	0.721187	0.178049	normal	0.61736	0.266142	normal	0.402232	0.471665	normal	--	--	--	--
Radish_newGene_1579	1.46891	0.788941	2.56734	4.48785	3.35088	6.09262	1.87899	2.89137	5.36909	0.241022	1.66253	normal	--	--	--	0.706736	0.476526	normal	--	--	--	--
Radish_newGene_1580	3.17524	7.4287	2.08807	10.4081	7.34585	5.77912	11.6677	11.1271	15.8646	--	--	--	0.0879973	-1.69175	normal	0.483501	-0.751464	normal	--	--	--	--
Radish_newGene_1586	1.32943	0.867548	1.09231	1.17995	1.46073	0.362419	1.22904	1.6902	0.655324	--	--	--	--	--	--	0.911169	-0.216432	normal	--	--	--	--
Radish_newGene_1587	2.74478	1.40324	3.24075	2.51736	1.69673	2.06866	1.64208	1.22402	1.16867	0.953576	-0.11494	normal	0.396749	0.813823	normal	0.488501	0.714871	normal	--	--	--	--
Radish_newGene_1591	2.6459	2.28013	0.831832	1.16472	1.20378	0.551509	1.39934	2.33705	1.73738	0.425395	-0.995877	normal	0.997445	0.0372676	normal	0.369709	-0.937736	normal	--	--	--	hypothetical protein AALP_AA8G441400 [Arabis alpina]
Radish_newGene_1593	0.373722	0.706721	0.916158	1.17814	1.087	0.360133	2.4718	1.52786	2.5651	0.856619	0.409703	normal	0.040705	-1.79652	normal	0.117418	-1.37394	normal	--	--	--	--
Radish_newGene_1596	3.08719	3.06049	3.29042	4.37865	2.13387	3.2616	5.92657	3.27167	3.29641	0.974244	0.0705185	normal	0.620356	-0.404133	normal	0.718413	-0.321346	normal	Molecular Function: DNA binding (GO:0003677);; Molecular Function: sequence-specific DNA binding transcription factor activity (GO:0003700);; Cellular Component: nucleus (GO:0005634);; Biological Process: regulation of transcription, DNA-templated (GO:0006355);; Biological Process: vernalization response (GO:0010048);; Biological Process: anthocyanin accumulation in tissues in response to UV ligh…	--	Agamous-like MADS-box protein AGL19 GN=AGL19 OS=Arabidopsis thaliana (Mouse-ear cress) PE=1 SV=1	BnaCnng29230D [Brassica napus]
Radish_newGene_1599	6.24693	6.3056	7.50095	8.89512	9.0271	6.78528	5.78272	8.00126	5.7254	0.679835	0.351462	normal	1	0.00708048	normal	0.604556	0.379627	normal	--	K08517|4.69165e-08|csv:101208227|25.3 kDa vesicle transport protein-like; K08517 vesicle transport protein SEC22 (A)	DNA replication licensing factor MCM6 OS=Oryza sativa subsp. japonica (Rice) PE=3 SV=1	BnaC06g05370D [Brassica napus]
Radish_newGene_1600	1.94251	2.90005	3.28017	5.30581	3.39263	3.71605	10.3531	9.68296	10.667	0.512559	0.680598	normal	0.0045343	-1.78724	down	0.0780832	-1.0894	normal	--	--	--	BnaC06g26770D [Brassica napus]
Radish_newGene_1602	3.45768	3.85349	4.43962	4.09594	8.10065	7.3912	2.63114	3.72885	2.53959	0.257255	0.776076	normal	0.646432	0.393114	normal	0.0554423	1.19561	normal	--	--	--	--
Radish_newGene_1603	4.9527	9.79852	4.52589	4.08866	10.3684	9.92735	8.32685	15.0892	7.90518	0.762668	0.376355	normal	0.319632	-0.795791	normal	0.655518	-0.389467	normal	--	--	--	PREDICTED: putative nuclease HARBI1 [Brassica rapa]
Radish_newGene_1607	15.9017	13.1909	15.2331	22.1543	47.393	27.194	44.388	33.2023	23.6088	0.168862	1.05196	normal	0.00105168	-1.32641	down	0.725787	-0.248366	normal	--	--	--	--
Radish_newGene_1609	2.63206	1.88428	4.07064	1.57141	3.10471	1.78804	3.06416	4.61503	2.4045	0.770449	-0.413119	normal	0.849213	-0.215914	normal	0.537172	-0.600197	normal	--	K07466|2.19741e-16|brp:103864135|replication protein A 70 kDa DNA-binding subunit A-like; K07466 replication factor A1 (A)	--	BnaA03g25030D [Brassica napus]
Radish_newGene_1614	0.580138	0.628943	0.713011	0.645503	1.50928	1.27552	1.45293	2.06705	2.18836	0.510352	0.905296	normal	0.0618756	-1.6151	normal	0.449331	-0.68559	normal	--	K14411|5.14332e-23|brp:103834000|heterogeneous nuclear ribonucleoprotein 1-like; K14411 RNA-binding protein Musashi (A)	--	PREDICTED: heterogeneous nuclear ribonucleoprotein 1-like isoform X2 [Brassica rapa]
Radish_newGene_1615	9.97418	4.82333	4.59629	5.6763	9.15749	9.25928	1.99765	3.25086	1.24728	0.682295	0.379722	normal	0.0510305	1.62615	normal	0.00405125	2.03544	up	--	--	--	--
Radish_newGene_1616	1.77204	1.26205	1.12739	2.17987	2.30041	2.76287	2.04095	3.81667	3.35345	0.466955	0.816075	normal	0.158729	-1.16771	normal	0.734605	-0.330055	normal	--	--	--	--
Radish_newGene_1617	1.11151	3.76496	1.56185	1.33574	5.31021	2.93685	2.38647	3.33941	4.66652	0.668516	0.668591	normal	0.417097	-0.782546	normal	0.958032	-0.0897318	normal	--	--	--	BnaA09g33100D [Brassica napus]
Radish_newGene_1619	0.21218	0	0.269695	0.264878	0.143656	0	2.16823	0.555691	1.9351	--	--	--	0.00965211	-3.60208	down	0.0150918	-3.58632	normal	--	--	--	--
Radish_newGene_162	0.950494	1.28111	0.930507	0.714678	1.78298	2.04363	2.01467	2.43114	2.60493	0.770449	0.555785	normal	0.221866	-1.21854	normal	0.555867	-0.639032	normal	--	--	Magnesium transporter MRS2-1 GN=T24D18.11 OS=Arabidopsis thaliana (Mouse-ear cress) PE=2 SV=1	--
Radish_newGene_1620	125.426	153.132	695.856	306.681	163.615	467.045	767.715	745.22	392.932	--	--	--	--	--	--	--	--	--	Molecular Function: carbonate dehydratase activity (GO:0004089);; Cellular Component: mitochondrial respiratory chain complex I (GO:0005747);; Biological Process: photorespiration (GO:0009853);; Biological Process: starch biosynthetic process (GO:0019252);;	--	Gamma carbonic anhydrase 1, mitochondrial (Precursor) OS=Arabidopsis thaliana (Mouse-ear cress) PE=1 SV=1	BnaA02g34770D [Brassica napus]
Radish_newGene_1622	2.56916	1.62919	2.99249	1.03511	2.23734	2.04289	2.2518	1.31041	2.16205	0.775346	-0.421327	normal	0.77548	0.326085	normal	0.979075	-0.0760061	normal	Molecular Function: inositol-polyphosphate 5-phosphatase activity (GO:0004445);; Molecular Function: endonuclease activity (GO:0004519);; Molecular Function: exonuclease activity (GO:0004527);; Cellular Component: cytoplasm (GO:0005737);; Biological Process: inositol trisphosphate metabolic process (GO:0032957);; Biological Process: phosphatidylinositol phosphorylation (GO:0046854);; Biological P…	--	Type I inositol 1,4,5-trisphosphate 5-phosphatase CVP2 GN=CVP2 OS=Arabidopsis thaliana (Mouse-ear cress) PE=1 SV=2	PREDICTED: type I inositol 1,4,5-trisphosphate 5-phosphatase CVP2 isoform X1 [Brassica rapa]
Radish_newGene_1623	9.63857	10.0046	9.33765	10.977	11.1271	9.94741	18.5412	16.317	19.7253	0.814941	0.186608	normal	0.036352	-0.948568	normal	0.105752	-0.745494	normal	--	--	--	BnaCnng17430D [Brassica napus]
Radish_newGene_1624	0.838784	1.20285	2.28202	1.6698	2.44796	1.87963	1.88571	1.26813	2.23216	0.75231	0.578783	normal	0.787914	-0.390028	normal	0.906129	0.204847	normal	--	--	--	PREDICTED: uncharacterized protein LOC103868259 [Brassica rapa]
Radish_newGene_1626	0.473491	0	0	0	0	0.322586	0.906799	2.99705	0	--	--	--	--	--	--	--	--	--	--	--	--	--
Radish_newGene_1633	0.411752	9.87549e-06	1.01917	1.2836	1.64737	3.04565	2.97603	1.90587	1.60896	0.136613	2.11283	normal	0.0405269	-2.23137	normal	0.961084	-0.098089	normal	--	--	--	--
Radish_newGene_1634	26.0588	26.3017	28.6321	20.5852	25.3852	14.5477	18.8479	15.2061	22.4027	0.371208	-0.444478	normal	0.233446	0.542034	normal	0.858612	0.11454	normal	--	--	--	--
Radish_newGene_1639	0.835847	1.25199	1.75481	1.7329	2.27675	2.19126	2.02306	3.16688	2.35631	--	--	--	0.394731	-0.981599	normal	0.881642	-0.23704	normal	--	--	--	--
Radish_newGene_164	0.821376	3.50779	0.62256	0.609322	3.9093	5.28173	1.70849	3.12526	2.97792	0.588896	1.06414	normal	0.591298	-0.671831	normal	0.773695	0.419094	normal	Cellular Component: plasma membrane (GO:0005886);;	--	Protein PLANT CADMIUM RESISTANCE 9 GN=PCR9 OS=Arabidopsis thaliana (Mouse-ear cress) PE=3 SV=1	BnaA09g14770D [Brassica napus]
Radish_newGene_1641	2.20004	4.25179	4.82594	4.28767	6.3714	2.53623	7.7636	5.5645	5.95653	0.807409	0.281028	normal	0.251557	-0.799805	normal	0.502007	-0.498564	normal	Cellular Component: plasma membrane (GO:0005886);; Molecular Function: phosphatase activity (GO:0016791);;	--	Lipid phosphate phosphatase 2 GN=F9L1.2 OS=Arabidopsis thaliana (Mouse-ear cress) PE=2 SV=1	Lipid phosphate phosphatase 2 isoform 5 [Theobroma cacao]
Radish_newGene_1643	5.30821	5.83721	4.38017	5.72486	6.08951	3.83482	3.21837	3.37788	2.96595	0.993149	0.0395804	normal	0.44008	0.69308	normal	0.397295	0.752251	normal	--	--	--	--
Radish_newGene_1644	0.429822	1.49115	0.786535	0.652324	1.67666	1.05512	0.561919	0.335364	0.932891	--	--	--	--	--	--	--	--	--	Molecular Function: protein domain specific binding (GO:0019904);;	K06630|8.23571e-08|pda:103724322|14-3-3-like protein D; K06630 14-3-3 protein epsilon (A)	14-3-3-like protein C GN=GF14C OS=Glycine max (Soybean) PE=1 SV=1	unknown [Populus trichocarpa]
Radish_newGene_165	0.551038	0.116409	0.280186	0.33993	0.655654	0.93528	0.991541	0.115567	0	--	--	--	--	--	--	--	--	--	--	--	--	--
Radish_newGene_1653	0.88917	0.387584	0.65359	0.543552	0.230701	1.14076	2.36481	2.29057	0.973165	--	--	--	0.132121	-1.5976	normal	0.152722	-1.56239	normal	--	--	--	PREDICTED: uncharacterized protein LOC103863871 [Brassica rapa]
Radish_newGene_1654	30.8034	39.1181	29.7476	42.6266	50.7151	32.8311	63.1833	77.6877	56.3834	0.580244	0.361048	normal	0.0351194	-0.959675	normal	0.227955	-0.573805	normal	--	--	--	--
Radish_newGene_1657	21.3689	15.4304	15.4965	14.0977	13.161	17.0402	7.57948	10.6473	8.73099	0.723956	-0.245584	normal	0.0692545	0.94003	normal	0.204976	0.715323	normal	--	--	--	--
Radish_newGene_1658	2.15931	3.96913	1.95455	2.99425	4.88613	1.69114	4.32744	7.20168	5.79894	--	--	--	0.272114	-1.21287	normal	0.467564	-0.862613	normal	--	--	--	--
Radish_newGene_1660	16.7651	6.44836	20.7064	13.5554	9.3917	12.4953	18.8604	12.9168	11.0143	0.81908	-0.245417	normal	1	-0.0141336	normal	0.754814	-0.2434	normal	--	--	--	PREDICTED: uncharacterized protein LOC103843724 [Brassica rapa]
Radish_newGene_1663	7.85336	6.41988	4.84719	2.27862	2.46365	5.47006	1.98965	1.90319	2.26295	0.308038	-0.902614	normal	0.0339538	1.6796	normal	0.451935	0.795277	normal	--	--	--	--
Radish_newGene_1666	4.37017	11.227	2.16958	5.66795	10.4902	4.65684	4.46473	6.58449	7.90537	0.868118	0.279839	normal	0.897896	-0.160911	normal	0.895684	0.140466	normal	Biological Process: transition metal ion transport (GO:0000041);; Cellular Component: extracellular region (GO:0005576);; Biological Process: pollen tube growth (GO:0009860);;	--	--	BnaC03g65920D [Brassica napus]
Radish_newGene_1667	3.45609	1.63904	3.15085	4.9403	7.64383	6.42155	11.6131	9.43651	8.0119	0.0300314	1.20418	normal	0.000104691	-1.86672	down	0.187877	-0.640252	normal	--	--	--	BnaC01g18450D [Brassica napus]
Radish_newGene_1675	0	3.35408	1.10152	0.15224	1.83396	0.698098	0.318203	0.390916	1.20823	--	--	--	--	--	--	--	--	--	--	--	--	PREDICTED: uncharacterized protein LOC103853684 [Brassica rapa]
Radish_newGene_1676	16.0535	13.8746	22.1588	17.7051	23.1089	23.4332	10.9073	25.2204	12.7747	0.673735	0.361643	normal	0.977661	0.0383746	normal	0.561967	0.426992	normal	Molecular Function: nucleotide binding (GO:0000166);; Cellular Component: cytosol (GO:0005829);; Biological Process: protein lipidation (GO:0006497);; Biological Process: autophagy (GO:0006914);; Biological Process: leaf senescence (GO:0010150);; Biological Process: cellular response to phosphate starvation (GO:0016036);; Biological Process: galactolipid biosynthetic process (GO:0019375);; Molecu…	K08337|1.40413e-23|brp:103853668|ubiquitin-like modifier-activating enzyme atg7; K08337 ubiquitin-like modifier-activating enzyme ATG7 (A)	Ubiquitin-like modifier-activating enzyme atg7 GN=K15I22.10 OS=Arabidopsis thaliana (Mouse-ear cress) PE=1 SV=1	PREDICTED: ubiquitin-like modifier-activating enzyme atg7 [Camelina sativa]
Radish_newGene_1684	3.70614	3.45971	2.85497	1.77069	1.64982	3.32182	9.16509	5.15147	5.43667	0.490183	-0.569473	normal	0.07274	-0.958199	normal	0.0109302	-1.51072	normal	--	--	--	--
Radish_newGene_1685	1.54838	2.90346	4.06771	8.23875	8.51459	6.83237	16.8422	24.8499	11.3644	0.160738	1.6186	normal	0.000407882	-2.7308	down	0.130652	-1.08771	normal	--	--	--	--
Radish_newGene_1686	3.45138	2.02086	2.63501	2.68095	0.686776	1.45756	0	0.447814	1.62365	0.540321	-0.778178	normal	0.0362679	2.07847	normal	--	--	--	Molecular Function: sugar:proton symporter activity (GO:0005351);; Cellular Component: plasma membrane (GO:0005886);; Biological Process: response to nematode (GO:0009624);; Biological Process: response to nitrate (GO:0010167);; Biological Process: nitrate transport (GO:0015706);; Cellular Component: integral component of membrane (GO:0016021);; Biological Process: carbohydrate transmembrane tran…	--	Sugar transporter ERD6-like 17 GN=SFP1 OS=Arabidopsis thaliana (Mouse-ear cress) PE=2 SV=2	BnaCnng57580D, partial [Brassica napus]
Radish_newGene_1687	14.0042	27.4981	0	7.07053	2.92201	0	0	14.1973	0	--	--	--	--	--	--	--	--	--	--	--	--	--
Radish_newGene_1688	352.443	516.035	229.323	556.977	1063.14	737.133	97.5173	180.343	170.06	0.0214819	1.16976	normal	0.0541223	1.17651	normal	1.61386e-06	2.3698	up	--	--	--	--
Radish_newGene_1692	1.82397	0.463877	2.06217	1.16315	0.844656	0.60325	0.856684	1.0081	2.71242	0.629861	-0.698748	normal	1	0.0111435	normal	0.581261	-0.679639	normal	--	--	Diacylglycerol kinase 7 GN=DGK7 OS=Arabidopsis thaliana (Mouse-ear cress) PE=1 SV=1	--
Radish_newGene_1708	7.53828	8.23272	6.3732	4.6906	5.99805	5.78489	1.87051	3.19571	5.47561	0.633805	-0.386927	normal	0.110514	1.01782	normal	0.376119	0.646651	normal	--	--	--	--
Radish_newGene_1714	18.6494	10.612	12.2244	21.2455	32.9252	21.0825	4.57293	8.39142	8.46829	0.0509038	0.941664	normal	0.140017	0.853683	normal	5.00568e-05	1.81812	up	Cellular Component: mitochondrion (GO:0005739);; Cellular Component: chloroplast (GO:0009507);;	--	--	PREDICTED: uncharacterized protein LOC103852029 [Brassica rapa]
Radish_newGene_172	5.29043	3.33555	5.49504	7.52015	4.74266	3.52894	13.6433	8.79937	10.1676	0.86292	0.181369	normal	0.028115	-1.14795	normal	0.0691884	-0.95326	normal	Cellular Component: nucleus (GO:0005634);; Molecular Function: carbohydrate binding (GO:0030246);;	--	Putative F-box protein PP2-B12 GN=PP2B12 OS=Arabidopsis thaliana (Mouse-ear cress) PE=3 SV=1	BnaAnng16920D [Brassica napus]
Radish_newGene_1722	5.39475	2.78765	3.54835	7.40267	12.416	5.57506	1.91771	2.20459	2.672	0.131629	1.13728	normal	0.299299	0.794719	normal	0.00796928	1.95293	up	--	K07151|4.2673e-08|brp:103856390|dolichyl-diphosphooligosaccharide--protein glycosyltransferase subunit STT3A-like; K07151 dolichyl-diphosphooligosaccharide--protein glycosyltransferase [EC:2.4.99.18] (A)	Dolichyl-diphosphooligosaccharide--protein glycosyltransferase subunit STT3A OS=Oryza sativa subsp. japonica (Rice) PE=2 SV=1	PREDICTED: dolichyl-diphosphooligosaccharide--protein glycosyltransferase subunit STT3A-like [Tarenaya hassleriana]
Radish_newGene_173	1.07832	0.148456	0.340011	0.167681	0	0.767609	0	1.85647	0.439007	--	--	--	--	--	--	--	--	--	Molecular Function: RNA binding (GO:0003723);; Cellular Component: nucleus (GO:0005634);; Cellular Component: cytosol (GO:0005829);; Cellular Component: plastid chromosome (GO:0009508);; Cellular Component: chloroplast stroma (GO:0009570);; Biological Process: transcription from plastid promoter (GO:0042793);; Biological Process: positive regulation of transcription, DNA-templated (GO:0045893);;	--	FKBP12-interacting protein of 37 kDa GN=FIP37 OS=Arabidopsis thaliana (Mouse-ear cress) PE=1 SV=1	hypothetical protein (fragment) [Arabidopsis thaliana]
Radish_newGene_1730	19.6876	14.5654	17.6709	12.3914	22.7381	29.8324	32.9044	29.6954	24.9276	0.764892	0.528992	normal	0.399159	-0.885865	normal	0.792593	-0.335138	normal	--	--	--	--
Radish_newGene_174	9.51837	4.18898	12.8231	11.2613	13.8039	11.761	9.13168	5.95156	12.5221	0.390229	0.522208	normal	0.964786	-0.0522633	normal	0.30034	0.484079	normal	Molecular Function: nucleotide binding (GO:0000166);; Molecular Function: protein kinase activity (GO:0004672);;	--	Probable serine/threonine-protein kinase At1g09600 GN=At1g09600 OS=Arabidopsis thaliana (Mouse-ear cress) PE=3 SV=1	BnaAnng07770D [Brassica napus]
Radish_newGene_1744	1.39138	2.39077	1.55829	4.25705	1.59967	1.0948	1.61902	0.792176	2.84942	0.804731	0.43107	normal	0.997184	-0.0381349	normal	0.797366	0.39296	normal	--	--	--	--
Radish_newGene_1745	10.9953	4.28723	7.81238	2.83976	1.15651	4.54487	2.25317	2.33971	4.0761	0.137979	-1.43855	normal	0.0762442	1.43911	normal	1	0.0115852	normal	--	--	--	--
Radish_newGene_1747	12.3535	12.5996	10.5119	20.6466	30.7503	21.4694	44.3737	24.0456	32.5902	0.011933	1.04415	normal	5.40035e-05	-1.57661	down	0.286241	-0.514097	normal	--	--	--	--
Radish_newGene_1749	1.58603	1.66048	0.508194	0.000148723	0.000134892	0.388813	0	0.000136482	6.45225e-07	--	--	--	--	--	--	--	--	--	--	--	--	--
Radish_newGene_175	26.4434	16.401	27.3539	18.6371	23.6249	21.4739	41.0947	26.4723	45.5276	0.92953	-0.0794275	normal	0.107641	-0.706128	normal	0.0783605	-0.770056	normal	Molecular Function: fructose-bisphosphate aldolase activity (GO:0004332);; Biological Process: glycolytic process (GO:0006096);; Biological Process: pentose-phosphate shunt (GO:0006098);; Biological Process: rRNA processing (GO:0006364);; Biological Process: glycine catabolic process (GO:0006546);; Biological Process: unsaturated fatty acid biosynthetic process (GO:0006636);; Biological Process: …	K01623|2.58398e-25|brp:103842537|probable fructose-bisphosphate aldolase 1, chloroplastic; K01623 fructose-bisphosphate aldolase, class I [EC:4.1.2.13] (A)	Probable fructose-bisphosphate aldolase 2, chloroplastic (Precursor) GN=FBA2 OS=Arabidopsis thaliana (Mouse-ear cress) PE=1 SV=2	PREDICTED: probable fructose-bisphosphate aldolase 1, chloroplastic isoform X1 [Brassica rapa]
Radish_newGene_1754	0.522219	1.5778	0.501301	0.328343	2.10369	0.276869	2.38493	0.756817	1.91893	0.994376	0.0883782	normal	0.293944	-1.03113	normal	0.528059	-0.918423	normal	--	--	--	PREDICTED: uncharacterized protein LOC103838179 isoform X2 [Brassica rapa]
Radish_newGene_1755	30.1376	37.3526	22.5378	31.2639	38.6797	35.4617	27.0224	22.0451	21.8271	0.642719	0.247124	normal	0.435169	0.369647	normal	0.132469	0.63664	normal	--	--	--	--
Radish_newGene_1756	10.5369	7.37297	13.426	6.06384	5.51608	5.57681	6.46381	5.78094	8.24803	0.106455	-0.83151	normal	0.346357	0.480907	normal	0.599557	-0.33488	normal	Biological Process: negative regulation of defense response (GO:0031348);;	K10268|5.14196e-30|eus:EUTSA_v10028043mg|hypothetical protein; K10268 F-box and leucine-rich repeat protein 2/20 (A)	--	BnaA04g10320D [Brassica napus]
Radish_newGene_1758	0.230517	0	0	2.02377	1.24693	4.42723	0.588083	0.491412	2.46753	--	--	--	--	--	--	--	--	--	--	--	--	--
Radish_newGene_1759	3.79486	2.47325	4.21557	5.45759	7.21796	4.34531	6.70234	6.68194	5.71933	0.385731	0.765703	normal	0.214965	-0.918903	normal	0.897993	-0.131629	normal	--	--	--	BnaC03g37260D [Brassica napus]
Radish_newGene_1763	0.506719	0.919401	0.459091	0.453923	0.568809	0.923306	1.24237	0.0773959	1.10134	--	--	--	--	--	--	--	--	--	--	--	--	--
Radish_newGene_1765	3.29311	2.33597	1.40073	1.76053	1.68026	1.5112	0.466527	0.95988	1.95126	--	--	--	--	--	--	--	--	--	--	--	--	BnaA05g17230D [Brassica napus]
Radish_newGene_1766	2.04064	0.784194	1.31946	2.41659	1.42469	1.72571	4.08023	2.54446	1.82465	0.652619	0.454641	normal	0.114739	-1.06918	normal	0.383622	-0.598907	normal	--	--	--	--
Radish_newGene_1767	3.83589	5.3384	4.23474	6.79084	9.99379	9.46951	11.5016	7.91041	13.4301	0.0188572	1.02371	normal	0.00159733	-1.32507	down	0.565477	-0.284547	normal	--	--	--	--
Radish_newGene_1772	0.344988	1.52481	1.27932	1.40471	2.13022	0.959563	1.04306	2.06146	2.26192	--	--	--	0.502742	-0.831405	normal	0.920625	-0.194778	normal	--	--	--	--
Radish_newGene_1773	1.54085	1.34219	0.664732	2.40338	1.52292	0.589684	0.535631	0	0	--	--	--	--	--	--	--	--	--	--	K07466|2.98517e-15|brp:103874121|replication protein A 70 kDa DNA-binding subunit B-like; K07466 replication factor A1 (A)	--	BnaUnng02200D [Brassica napus]
Radish_newGene_1774	0.266972	0.14231	0.336664	0	0.354149	2.27489	0	0.140468	0.144516	--	--	--	--	--	--	--	--	--	--	--	--	hypothetical protein CARUB_v10025684mg [Capsella rubella]
Radish_newGene_1777	3.59856	2.19293	6.59076	1.35604	1.82951	0.726369	1.53405	3.33808	4.05854	0.139483	-1.71732	normal	0.649226	0.438579	normal	0.189211	-1.25829	normal	Cellular Component: chloroplast thylakoid membrane (GO:0009535);; Biological Process: photosynthetic electron transport chain (GO:0009767);; Cellular Component: integral component of membrane (GO:0016021);; Molecular Function: oxidoreductase activity (GO:0016491);; Biological Process: respiratory electron transport chain (GO:0022904);; Molecular Function: electron transporter, transferring electr…	K02637|7.36418e-68|bpg:Bathy02g05300|cytochrome b6/f complex subunit IV; K02637 cytochrome b6-f complex subunit 4 (A)	Cytochrome b6-f complex subunit 4 {ECO:0000255|HAMAP-Rule:MF_01344} OS=Pinus koraiensis (Korean pine) PE=3 SV=1	cytochrome b6/f complex subunit IV [Smilax china]
Radish_newGene_1778	46.2676	35.5715	58.427	98.5528	109.563	72.4745	62.509	67.0678	92.0688	0.00291828	1.01121	up	0.0643636	-0.679442	normal	0.358753	0.348526	normal	Molecular Function: serine-type endopeptidase activity (GO:0004252);; Molecular Function: ATP binding (GO:0005524);; Biological Process: proteolysis (GO:0006508);; Cellular Component: chloroplast stroma (GO:0009570);;	K01358|3.52809e-110|ath:ArthCp048|clpP; ATP-dependent Clp protease proteolytic subunit; K01358 ATP-dependent Clp protease, protease subunit [EC:3.4.21.92] (A)	ATP-dependent Clp protease proteolytic subunit {ECO:0000255|HAMAP-Rule:MF_00444} OS=Lobularia maritima (Sweet alyssum) PE=3 SV=1	clpP gene product (chloroplast) [Brassica napus]
Radish_newGene_1779	29.0456	24.4635	38.4333	44.9321	60.0528	41.4732	21.6539	23.5091	27.3162	0.0719426	0.660477	normal	0.308529	0.348973	normal	0.000473933	1.02917	up	Molecular Function: serine-type endopeptidase activity (GO:0004252);; Molecular Function: ATP binding (GO:0005524);; Biological Process: proteolysis (GO:0006508);; Cellular Component: chloroplast stroma (GO:0009570);;	K01358|6.97591e-63|fve:101309021|ATP-dependent Clp protease proteolytic subunit-like; K01358 ATP-dependent Clp protease, protease subunit [EC:3.4.21.92] (A)	ATP-dependent Clp protease proteolytic subunit {ECO:0000255|HAMAP-Rule:MF_00444} OS=Lobularia maritima (Sweet alyssum) PE=3 SV=1	unknown [Glycine max]
Radish_newGene_1785	2.45633	0.0644681	0.405727	0.334973	0	1.20349e-06	0.972114	2.33912	2.19613	--	--	--	--	--	--	--	--	--	--	--	--	BnaA09g31980D [Brassica napus]
Radish_newGene_1787	427.858	429.286	443.132	335.833	245.195	574.964	109.882	252.162	97.0534	0.957578	-0.0577143	normal	3.93223e-07	1.52674	up	0.0792638	1.49425	normal	--	--	--	--
Radish_newGene_1788	17.319	12.7404	11.714	19.122	23.2061	30.312	40.6455	39.5799	36.2351	0.0317634	0.805	normal	8.3475e-06	-1.46162	down	0.0687345	-0.636131	normal	--	--	--	--
Radish_newGene_1790	35.5501	41.7413	33.5414	26.447	22.9766	33.8399	18.7371	17.2825	22.2934	0.705318	-0.335624	normal	0.183224	0.897721	normal	0.454914	0.577149	normal	Molecular Function: catalytic activity (GO:0003824);; Cellular Component: mitochondrion (GO:0005739);; Biological Process: protein targeting to mitochondrion (GO:0006626);; Biological Process: metabolic process (GO:0008152);;	K18167|1.03649e-40|brp:103865739|succinate dehydrogenase assembly factor 1 homolog, mitochondrial; K18167 succinate dehydrogenase assembly factor 1 (A)	--	PREDICTED: succinate dehydrogenase assembly factor 1 homolog, mitochondrial [Brassica rapa]
Radish_newGene_1791	1.33016	1.25123	0.799995	4.0397	6.86077	3.41169	6.14127	2.38562	3.7629	0.030764	2.25222	normal	0.0301959	-2.0961	normal	0.89015	0.174156	normal	--	--	--	--
Radish_newGene_1795	7.32619	6.73895	1.32847	10.1201	3.93713	2.62936	1.83551	3.1664	2.09503	--	--	--	--	--	--	--	--	--	Cellular Component: integral component of membrane (GO:0016021);; Biological Process: transmembrane transport (GO:0055085);;	--	--	BnaC02g29920D [Brassica napus]
Radish_newGene_1796	3.14802	7.01263	0.530604	4.41834	3.22296	6.02333	1.00089	0.425396	1.7433	--	--	--	--	--	--	--	--	--	Cellular Component: integral component of membrane (GO:0016021);; Biological Process: transmembrane transport (GO:0055085);;	--	--	BnaA02g22910D [Brassica napus]
Radish_newGene_1797	4.03887	4.16548	12.5873	47.3148	10.9396	24.7927	0	4.78083	20.9892	--	--	--	--	--	--	--	--	--	Cellular Component: integral component of membrane (GO:0016021);; Biological Process: transmembrane transport (GO:0055085);;	--	--	BnaC02g29920D [Brassica napus]
Radish_newGene_1798	1.37151	1.22121	1.40378	1.12681	0.149016	0.3306	1.50778	1.22579	1.26622	--	--	--	--	--	--	--	--	--	--	--	--	--
Radish_newGene_18	124.512	114.107	85.6026	145.13	140.263	140.172	38.2758	30.9847	23.0089	0.203129	0.42169	normal	2.07747e-09	1.8029	up	9.45262e-15	2.24383	up	Biological Process: glycolytic process (GO:0006096);; Biological Process: water transport (GO:0006833);; Biological Process: Golgi organization (GO:0007030);; Biological Process: response to cold (GO:0009409);; Biological Process: response to abscisic acid (GO:0009737);; Cellular Component: integral component of membrane (GO:0016021);; Biological Process: hyperosmotic salinity response (GO:004253…	--	Hydrophobic protein RCI2A GN=F10A16.18 OS=Arabidopsis thaliana (Mouse-ear cress) PE=2 SV=1	BnaC03g34410D [Brassica napus]
Radish_newGene_1802	2.61368	1.65642	1.77636	2.58478	2.23119	0.639836	2.5622	1.79699	2.27828	0.994376	-0.0898136	normal	--	--	--	--	--	--	Molecular Function: DNA binding (GO:0003677);; Molecular Function: sequence-specific DNA binding transcription factor activity (GO:0003700);; Cellular Component: nucleus (GO:0005634);; Biological Process: regulation of transcription, DNA-templated (GO:0006355);; Biological Process: jasmonic acid metabolic process (GO:0009694);; Biological Process: response to jasmonic acid (GO:0009753);; Molecula…	--	Transcription factor bHLH35 GN=MUL3.10 OS=Arabidopsis thaliana (Mouse-ear cress) PE=2 SV=1	BnaA02g08320D [Brassica napus]
Radish_newGene_1803	2.55992	1.5952	2.20487	2.60795	1.40707	2.25211	1.56909	1.59288	2.83464	1	-0.014924	normal	0.99623	0.0403222	normal	0.996966	0.0358261	normal	Molecular Function: oxoglutarate dehydrogenase (succinyl-transferring) activity (GO:0004591);; Cellular Component: mitochondrion (GO:0005739);; Molecular Function: zinc ion binding (GO:0008270);; Biological Process: response to cadmium ion (GO:0046686);; Molecular Function: cobalt ion binding (GO:0050897);; Biological Process: oxidation-reduction process (GO:0055114);;	K00164|1.43593e-13|eus:EUTSA_v10010095mg|hypothetical protein; K00164 2-oxoglutarate dehydrogenase E1 component [EC:1.2.4.2] (A)	--	hypothetical protein EUTSA_v10010095mg [Eutrema salsugineum]
Radish_newGene_1807	68.0174	55.6895	37.4174	65.7353	48.9883	83.8795	31.2964	39.5022	29.1601	0.582219	0.333282	normal	0.0763349	0.712217	normal	0.0043927	1.06489	up	Cellular Component: vacuolar membrane (GO:0005774);; Cellular Component: plasma membrane (GO:0005886);; Biological Process: drug transmembrane transport (GO:0006855);; Biological Process: response to symbiotic fungus (GO:0009610);; Molecular Function: drug transmembrane transporter activity (GO:0015238);; Molecular Function: antiporter activity (GO:0015297);; Biological Process: proline transport…	K03327|3.39224e-62|brp:103869154|protein TRANSPARENT TESTA 12-like; K03327 multidrug resistance protein, MATE family (A)	Protein TRANSPARENT TESTA 12 GN=F17J16_80 OS=Arabidopsis thaliana (Mouse-ear cress) PE=2 SV=1	hypothetical protein AALP_AA3G250400 [Arabis alpina]
Radish_newGene_1808	717.742	546.914	1304.54	638.931	823.22	531.388	680.631	680.058	715.081	0.860742	-0.122773	normal	0.767459	0.161522	normal	0.938313	0.0563013	normal	--	--	--	--
Radish_newGene_1810	0	2.62682	0	0.734841	3.24936	0	0	1.64185	2.77235	0.918942	0.541592	normal	0.589577	-1.26123	normal	0.789704	-0.694811	normal	--	--	--	--
Radish_newGene_1811	7.73927	17.5478	15.8255	8.53331	12.5207	8.9684	13.0728	26.8684	12.3387	0.579903	-0.412941	normal	0.561898	-0.435084	normal	0.22855	-0.819912	normal	Cellular Component: mitochondrion (GO:0005739);; Biological Process: shoot system development (GO:0048367);;	--	--	PREDICTED: uncharacterized protein LOC103871949 [Brassica rapa]
Radish_newGene_1813	0.0980981	1.90311	0.735353	2.43175	3.41019	3.2149	1.04077	0.105129	1.60746	0.0775487	1.84387	normal	--	--	--	0.0444001	1.83907	normal	Biological Process: RNA methylation (GO:0001510);; Molecular Function: nucleic acid binding (GO:0003676);; Molecular Function: ATP binding (GO:0005524);; Cellular Component: nucleus (GO:0005634);; Cellular Component: cytosol (GO:0005829);; Molecular Function: ATP-dependent helicase activity (GO:0008026);;	K14811|9.61719e-19|ath:AT1G31970|STRS1; stress response suppressor 1; K14811 ATP-dependent RNA helicase DBP3 [EC:3.6.4.13] (A)	DEAD-box ATP-dependent RNA helicase 5 GN=RH5 OS=Arabidopsis thaliana (Mouse-ear cress) PE=1 SV=1	hypothetical protein AALP_AA1G325100 [Arabis alpina]
Radish_newGene_1820	10.43	7.04802	7.39295	15.2041	12.3588	10.848	27.5572	15.4565	18.9348	0.191961	0.668136	normal	0.00200815	-1.30652	down	0.152384	-0.624031	normal	--	--	--	BnaA04g03430D [Brassica napus]
Radish_newGene_1822	3.45842	6.92177	7.4501	19.1125	16.9418	8.64469	11.8133	14.0087	14.2656	0.0429242	1.35492	normal	0.0349183	-1.1728	normal	0.757901	0.198862	normal	--	--	--	--
Radish_newGene_1824	10.0222	6.79937	13.5822	12.1433	14.5466	21.4105	8.71002	7.27626	6.00774	0.276202	0.712865	normal	0.598066	0.415312	normal	0.0520678	1.14859	normal	--	--	--	--
Radish_newGene_1825	1.50776	1.18581	0.847775	0.927636	0.222283	0.950222	0.875697	0.441322	1.6307	--	--	--	0.867586	0.269149	normal	--	--	--	Cellular Component: mitochondrion (GO:0005739);; Cellular Component: endoplasmic reticulum (GO:0005783);;	--	Reticulon-like protein B9 GN=RTNLB9 OS=Arabidopsis thaliana (Mouse-ear cress) PE=2 SV=1	BnaC03g40450D [Brassica napus]
Radish_newGene_1830	15.0701	8.60295	8.73929	13.4732	5.5784	29.4329	3.85665	9.95354	2.69477	0.72513	0.588625	normal	0.16541	1.01605	normal	0.284065	1.63209	normal	--	--	--	--
Radish_newGene_1832	67.8485	66.7249	58.2531	72.325	67.2973	76.8391	38.0859	56.9807	32.4784	0.718216	0.194713	normal	0.182721	0.561907	normal	0.0484857	0.779053	normal	Biological Process: phosphatidylinositol biosynthetic process (GO:0006661);; Cellular Component: chloroplast (GO:0009507);;	--	--	hypothetical protein ARALYDRAFT_314057 [Arabidopsis lyrata subsp. lyrata]
Radish_newGene_1833	25.7116	14.8858	19.2085	32.8	41.5904	27.3493	66.7022	45.2133	51.6599	0.36953	0.755984	normal	0.011913	-1.51423	normal	0.227955	-0.739893	normal	--	--	--	--
Radish_newGene_1837	41.942	40.4639	35.1937	167.425	284.688	136.89	9.1843	15.0147	12.3915	0.000154119	2.37084	up	0.010305	1.66887	normal	3.27021e-08	4.06367	up	--	--	--	--
Radish_newGene_1838	3.03877	2.37714	2.42726	2.38242	3.54846	2.28303	2.65859	2.74517	2.88731	0.932301	0.111984	normal	0.871514	-0.150038	normal	1	-0.0172542	normal	--	--	--	--
Radish_newGene_1842	17.2325	7.00131	29.9216	12.6116	19.6969	18.8899	23.6244	25.7318	30.3626	0.823414	0.231201	normal	0.087717	-0.85551	normal	0.212405	-0.605873	normal	Molecular Function: nuclease activity (GO:0004518);; Biological Process: pentose-phosphate shunt (GO:0006098);; Biological Process: DNA repair (GO:0006281);; Cellular Component: chloroplast stroma (GO:0009570);; Cellular Component: chloroplast envelope (GO:0009941);; Biological Process: thylakoid membrane organization (GO:0010027);; Biological Process: stomatal complex morphogenesis (GO:0010103);…	--	Haloacid dehalogenase-like hydrolase domain-containing protein At3g48420 (Precursor) GN=At3g48420 OS=Arabidopsis thaliana (Mouse-ear cress) PE=2 SV=1	PREDICTED: haloacid dehalogenase-like hydrolase domain-containing protein At3g48420 [Brassica rapa]
Radish_newGene_1846	22.2922	17.8908	22.934	20.8994	26.9404	29.5733	14.8303	12.8251	19.6507	0.50148	0.340856	normal	0.719062	0.191881	normal	0.208395	0.550223	normal	Molecular Function: structural constituent of ribosome (GO:0003735);; Cellular Component: ribosome (GO:0005840);; Biological Process: translation (GO:0006412);; Cellular Component: chloroplast thylakoid membrane (GO:0009535);; Biological Process: thylakoid membrane organization (GO:0010027);; Molecular Function: rRNA binding (GO:0019843);; Biological Process: ribosome biogenesis (GO:0042254);;	K02990|1.6528e-28|aly:ARALYDRAFT_474896|ribosomal protein S6 family protein; K02990 small subunit ribosomal protein S6 (A)	30S ribosomal protein S6 alpha, chloroplastic (Precursor) GN=RPS6 OS=Arabidopsis thaliana (Mouse-ear cress) PE=2 SV=1	ribosomal protein S6 family protein [Arabidopsis lyrata subsp. lyrata]
Radish_newGene_1851	6.45708	8.0057	5.06601	6.26304	12.0153	7.50535	6.68549	8.46425	5.35559	0.571555	0.438253	normal	0.915918	-0.0991469	normal	0.614155	0.365649	normal	Cellular Component: nucleus (GO:0005634);; Biological Process: auxin-activated signaling pathway (GO:0009734);;	K17822|1.67064e-64|eus:EUTSA_v10004712mg|hypothetical protein; K17822 DCN1-like protein 1/2 (A)	--	PREDICTED: uncharacterized protein LOC103854167 isoform X3 [Brassica rapa]
Radish_newGene_1854	28.7719	23.6608	10.3954	21.2355	13.6668	29.1003	22.566	18.4198	21.6499	0.907323	0.144076	normal	0.918944	-0.0924022	normal	0.950478	0.0671075	normal	--	--	--	--
Radish_newGene_1856	0.544945	0.0833922	0.0972533	0.096402	0.411296	0.110594	2.43532	0.652747	0.337743	--	--	--	--	--	--	--	--	--	--	--	--	--
Radish_newGene_1857	2.69603	2.36657	1.45817	5.76855	3.57257	5.95233	5.98606	11.4938	10.7162	0.141399	1.27243	normal	0.000887526	-2.14898	down	0.17453	-0.859375	normal	--	--	--	--
Radish_newGene_1859	7.81549	7.4015	7.76866	14.8325	21.5439	14.1065	32.6236	22.5864	35.9128	0.0206921	1.16876	normal	8.70076e-07	-2.08772	down	0.0291025	-0.901907	normal	--	--	--	--
Radish_newGene_186	9.19523	6.72831	12.2536	3.41642	3.74547	3.52376	6.00572	5.76221	7.57996	0.00891408	-1.39775	down	0.254399	0.540565	normal	0.113765	-0.840179	normal	Cellular Component: chloroplast stroma (GO:0009570);;	--	--	BnaC07g36720D [Brassica napus]
Radish_newGene_1860	3.22304	2.69762	2.28926	4.6299	7.50707	5.65627	6.20853	4.46883	7.13242	0.0371738	1.12506	normal	0.0446822	-1.1036	normal	0.966606	0.039915	normal	Molecular Function: purine nucleosidase activity (GO:0008477);;	K01240|5.15582e-09|brp:103857616|uridine nucleosidase 1; K01240 uridine nucleosidase [EC:3.2.2.3] (A)	Uridine nucleosidase 1 GN=URH1 OS=Arabidopsis thaliana (Mouse-ear cress) PE=1 SV=2	BnaC03g20050D [Brassica napus]
Radish_newGene_1861	7.4814	8.73907	8.42778	15.941	17.3953	10.125	20.8557	13.1432	17.0589	0.0102073	0.970618	normal	0.000440211	-1.25065	down	0.56836	-0.263648	normal	--	--	--	--
Radish_newGene_1862	6.8492	6.29059	5.92905	4.99289	5.19076	5.91168	5.02269	5.62878	4.85876	0.889623	-0.253467	normal	0.845371	0.250948	normal	1	0.017212	normal	--	K15128|9.34995e-07|eus:EUTSA_v10021373mg|hypothetical protein; K15128 mediator of RNA polymerase II transcription subunit 6 (A)	Mediator of RNA polymerase II transcription subunit 6 GN=MHC9 OS=Arabidopsis thaliana (Mouse-ear cress) PE=1 SV=1	hypothetical protein EUTSA_v10021373mg [Eutrema salsugineum]
Radish_newGene_1867	5.6536	4.84881	3.52226	3.08366	6.46796	3.36107	7.18133	5.77639	7.53577	0.923531	-0.136386	normal	0.430055	-0.545952	normal	0.33862	-0.660633	normal	--	--	--	--
Radish_newGene_1868	23.4131	17.1304	14.783	26.3526	30.661	35.3051	25.5738	21.6567	27.6709	0.0409109	0.748105	normal	0.308779	-0.43024	normal	0.427689	0.336303	normal	Molecular Function: catalytic activity (GO:0003824);; Cellular Component: cytosol (GO:0005829);; Biological Process: metabolic process (GO:0008152);;	--	Phosphoglycerate mutase-like protein {ECO:0000303|PubMed:15010616} GN=F5J6 OS=Arabidopsis thaliana (Mouse-ear cress) PE=2 SV=1	PREDICTED: probable phosphatase SPAC5H10.03 [Brassica rapa]
Radish_newGene_1872	2.50793	3.61738	4.47758	5.25049	7.66701	6.66705	8.14008	7.82665	5.0182	0.303222	0.942575	normal	0.219248	-0.986666	normal	0.997563	-0.0208785	normal	--	--	--	--
Radish_newGene_1873	0.245472	0.390979	0.320702	0.459924	0.831358	2.43219	0.94518	1.04431	0.529224	--	--	--	--	--	--	--	--	--	--	--	--	--
Radish_newGene_1879	1.37973	1.05324	1.13167	2.08234	2.04911	2.55565	0.839639	0.577425	0.69441	0.25375	0.908975	normal	0.39563	0.805414	normal	0.015035	1.73056	normal	--	--	--	--
Radish_newGene_1880	3.43112	1.65013	0.914012	2.36146	3.41326	2.82423	3.40331	3.10261	7.10494	0.597808	0.561123	normal	0.178867	-1.25134	normal	0.431349	-0.675752	normal	Molecular Function: iron ion binding (GO:0005506);; Biological Process: DNA-templated transcription, elongation (GO:0006354);; Cellular Component: chloroplast thylakoid membrane (GO:0009535);; Cellular Component: photosystem II oxygen evolving complex (GO:0009654);; Biological Process: photosynthesis, light harvesting in photosystem II (GO:0009769);; Biological Process: photosystem II assembly (G…	K02704|2.28138e-74|mtr:MTR_4g051370|Photosystem II CP47 chlorophyll apoprotein; K02704 photosystem II CP47 chlorophyll apoprotein (A)	Photosystem II reaction center protein H GN=psbH OS=Arabidopsis thaliana (Mouse-ear cress) PE=1 SV=2	hypothetical protein AALP_AA7G155000 [Arabis alpina]
Radish_newGene_1888	2.81945	2.23827	2.29606	1.77415	1.44008	1.19125	2.0025	1.75809	4.66784	0.686757	-0.657156	normal	0.871112	-0.216896	normal	--	--	--	--	--	--	--
Radish_newGene_189	3.75405	3.6723	7.24	3.77335	6.5516	8.01205	7.11769	6.9786	7.59126	0.682714	0.364467	normal	0.448015	-0.483648	normal	0.907471	-0.0979873	normal	Cellular Component: extracellular region (GO:0005576);; Biological Process: proteolysis (GO:0006508);;	--	Protein phosphatase 2C 16 (Precursor) GN=F28P22.4 OS=Arabidopsis thaliana (Mouse-ear cress) PE=1 SV=1	PREDICTED: aspartic proteinase-like protein 2 isoform X1 [Brassica rapa]
Radish_newGene_1893	0	2.02622	2.00596	2.24009	5.7975	1.6658	0.776279	4.13911	1.26468	--	--	--	--	--	--	--	--	--	--	--	Defensin-like protein 276 (Precursor) GN=At5g37474 OS=Arabidopsis thaliana (Mouse-ear cress) PE=2 SV=1	hypothetical protein EUTSA_v10009182mg [Eutrema salsugineum]
Radish_newGene_1897	1.88123	1.21796	1.89099	0.459634	0	0.521745	0.727645	0.397666	1.19288	--	--	--	--	--	--	--	--	--	Biological Process: RNA splicing, via endonucleolytic cleavage and ligation (GO:0000394);; Cellular Component: mitochondrion (GO:0005739);; Biological Process: methionine biosynthetic process (GO:0009086);; Biological Process: protein sumoylation (GO:0016925);;	K17411|2.03139e-39|brp:103848463|uncharacterized LOC103848463; K17411 small subunit ribosomal protein S33 (A)	--	BnaCnng18200D [Brassica napus]
Radish_newGene_1899	0	0.761957	4.81484	0	0	0.930037	1.74642	10.0342	5.09385	--	--	--	--	--	--	--	--	--	Molecular Function: DNA binding (GO:0003677);; Molecular Function: protein binding (GO:0005515);; Cellular Component: nuclear origin of replication recognition complex (GO:0005664);; Biological Process: DNA-dependent DNA replication (GO:0006261);;	K02608|1.45833e-21|brp:103840655|origin recognition complex subunit 6-like; K02608 origin recognition complex subunit 6 (A)	Origin of replication complex subunit 6 {ECO:0000303|PubMed:16179646} OS=Arabidopsis thaliana (Mouse-ear cress) PE=1 SV=2	PREDICTED: origin recognition complex subunit 6-like [Brassica rapa]
Radish_newGene_190	9.95693	11.2802	15.9652	21.9834	23.846	20.8458	17.8082	15.6866	20.4533	0.13305	0.909434	normal	0.406205	-0.559884	normal	0.573969	0.366089	normal	--	K14497|4.55541e-06|brp:103831782|protein phosphatase 2C 16; K14497 protein phosphatase 2C [EC:3.1.3.16] (A)	Protein phosphatase 2C 16 (Precursor) GN=F28P22.4 OS=Arabidopsis thaliana (Mouse-ear cress) PE=1 SV=1	--
Radish_newGene_1901	25.1469	26.8381	28.0127	25.0185	22.3876	22.148	9.64121	7.99962	10.4554	0.789971	-0.216388	normal	0.0110153	1.466	normal	0.0338919	1.26498	normal	--	--	--	--
Radish_newGene_1902	0.191558	0	1.37198	1.17771	1.00468	1.35931	0	0.101742	0.101159	--	--	--	--	--	--	--	--	--	Biological Process: cell fate specification (GO:0001708);; Molecular Function: DNA binding (GO:0003677);; Molecular Function: chromatin binding (GO:0003682);; Molecular Function: sequence-specific DNA binding transcription factor activity (GO:0003700);; Cellular Component: nucleus (GO:0005634);; Biological Process: regulation of transcription, DNA-templated (GO:0006355);; Biological Process: tric…	K09422|2.55011e-30|brp:103834785|transcription factor TRY-like; K09422 myb proto-oncogene protein, plant (A)	Transcription factor TRY GN=TRY OS=Arabidopsis thaliana (Mouse-ear cress) PE=1 SV=1	BnaA08g13950D [Brassica napus]
Radish_newGene_1903	0.937134	0.945619	1.37255	1.17219	0.934206	0.443297	1.63336	0.908628	1.74033	--	--	--	0.710775	-0.460817	normal	0.524169	-0.784997	normal	--	--	--	--
Radish_newGene_1905	9.78828	6.69294	9.2577	9.66029	9.98769	11.5251	14.4358	10.4118	12.268	0.506758	0.338455	normal	0.17698	-0.560067	normal	0.680812	-0.204323	normal	--	--	--	BnaCnng67540D, partial [Brassica napus]
Radish_newGene_1906	20.3941	16.0942	22.0368	16.3906	13.4862	11.7287	27.6614	31.3994	16.88	0.439292	-0.449541	normal	0.397711	-0.411368	normal	0.0639435	-0.839981	normal	--	--	--	--
Radish_newGene_1908	0.447816	0.248902	0.375741	0	1.06282	0.742599	0.3946	0.959566	0.640526	--	--	--	--	--	--	--	--	--	--	--	--	PREDICTED: uncharacterized protein LOC103849459 [Brassica rapa]
Radish_newGene_1911	0.631052	0.207331	0.604972	0.300197	0.383811	0.486186	2.16374	0.92133	2.29115	--	--	--	0.0225028	-1.98209	normal	0.0104262	-2.23285	normal	--	K15014|2.38945e-51|eus:EUTSA_v10007870mg|hypothetical protein; K15014 solute carrier family 29 (equilibrative nucleoside transporter), member 1/2/3 (A)	Equilibrative nucleotide transporter 8 GN=ETN8 OS=Arabidopsis thaliana (Mouse-ear cress) PE=2 SV=1	hypothetical protein EUTSA_v10007870mg [Eutrema salsugineum]
Radish_newGene_1913	1.54735	0	0	0	0	0	20.4169	51.5274	4.17742	--	--	--	0.0250426	-6.27595	normal	0.0149774	#NAME?	normal	Cellular Component: extracellular region (GO:0005576);;	--	Putative defensin-like protein 66 (Precursor) GN=At5g54215 OS=Arabidopsis thaliana (Mouse-ear cress) PE=3 SV=1	BnaA07g28150D [Brassica napus]
Radish_newGene_1928	19.2455	20.371	16.1517	28.3903	39.2899	35.7476	21.0737	18.9075	20.8661	0.0153587	0.917509	normal	0.826611	-0.128268	normal	0.0406482	0.808743	normal	--	--	--	BnaUnng03610D, partial [Brassica napus]
Radish_newGene_1929	6.13915e-05	0.000634621	0.386102	0.0232094	4.76708e-06	3.11194e-06	1.62555e-05	0.35922	2.15708	--	--	--	--	--	--	--	--	--	--	--	--	--
Radish_newGene_1930	5.12574	2.16183	3.0302	2.58471	7.04579	5.11974	6.58598	7.66062	4.24704	0.752217	0.529928	normal	0.398902	-0.869758	normal	0.803173	-0.310359	normal	Molecular Function: GTPase activity (GO:0003924);; Molecular Function: GTP binding (GO:0005525);; Cellular Component: endosome (GO:0005768);; Cellular Component: Golgi apparatus (GO:0005794);; Cellular Component: trans-Golgi network (GO:0005802);; Biological Process: immune response (GO:0006955);;	--	--	BnaC04g45980D [Brassica napus]
Radish_newGene_1935	0.61368	0.944389	0.696494	0.381169	2.09331	1.40424	2.3873	1.03927	1.30837	0.5621	0.938429	normal	0.263766	-1.19492	normal	0.873793	-0.231589	normal	Cellular Component: mitochondrion (GO:0005739);; Biological Process: cellular process (GO:0009987);;	--	Mitochondrial pyruvate carrier 4 {ECO:0000305} OS=Arabidopsis thaliana (Mouse-ear cress) PE=3 SV=1	PREDICTED: mitochondrial pyruvate carrier 2-like [Brassica rapa]
Radish_newGene_1936	14.6791	13.448	7.91801	23.0003	21.3695	15.6311	19.8305	22.018	26.1598	0.193644	0.778745	normal	0.0832862	-0.945498	normal	0.838027	-0.150221	normal	Cellular Component: mitochondrial inner membrane (GO:0005743);; Biological Process: glycolytic process (GO:0006096);; Biological Process: protein targeting to vacuole (GO:0006623);; Biological Process: mitochondrial pyruvate transport (GO:0006850);; Biological Process: aerobic respiration (GO:0009060);; Cellular Component: cytoplasmic membrane-bounded vesicle (GO:0016023);; Biological Process: re…	--	Mitochondrial pyruvate carrier 4 {ECO:0000305} OS=Arabidopsis thaliana (Mouse-ear cress) PE=3 SV=1	PREDICTED: mitochondrial pyruvate carrier 2-like [Brassica rapa]
Radish_newGene_1942	15.26	16.7087	13.3903	4.40049	6.0366	4.43719	9.18151	10.4665	8.62093	2.00757e-06	-1.86069	down	0.0410874	0.866846	normal	0.0600863	-0.973883	normal	--	--	--	--
Radish_newGene_1943	0.450396	0.188746	0.287343	0.240006	1.17498e-05	1.40624e-06	4.33231e-05	1.19969	3.18145	--	--	--	--	--	--	--	--	--	--	--	--	--
Radish_newGene_1944	1.23551	4.54611	1.06198	4.60031	3.42104	2.23883	5.82054	4.92989	4.32167	--	--	--	--	--	--	--	--	--	--	--	--	--
Radish_newGene_1951	7171.21	5286.62	7355.96	4162.34	4110.95	4777.38	3583.57	4374.36	3507.17	0.252143	-0.43288	normal	0.0475573	0.688777	normal	0.530881	0.273514	normal	--	--	--	PREDICTED: uncharacterized protein LOC103874338 [Brassica rapa]
Radish_newGene_1954	1.85362	5.30906	2.87115	4.16501	2.11445	0.85961	3.05029	3.51805	1.96103	--	--	--	--	--	--	--	--	--	--	--	--	--
Radish_newGene_196	5.05173	7.60903	2.80055	5.3159	10.1198	9.69554	10.4305	8.84401	9.54954	0.564985	0.776328	normal	0.319307	-0.966076	normal	0.903054	-0.168307	normal	--	--	--	--
Radish_newGene_1963	2.81194	1.42971	1.95201	1.74985	2.01864	2.41279	2.519	1.47609	2.73325	0.994769	0.0312392	normal	0.879255	-0.137528	normal	0.937282	-0.0916184	normal	Molecular Function: actin binding (GO:0003779);; Molecular Function: protein serine/threonine kinase activity (GO:0004674);; Molecular Function: protein tyrosine kinase activity (GO:0004713);; Molecular Function: calcium-dependent protein serine/threonine phosphatase activity (GO:0004723);; Molecular Function: calcium ion binding (GO:0005509);; Molecular Function: ATP binding (GO:0005524);; Cellu…	K00924|4.35587e-21|aly:ARALYDRAFT_485401|hypothetical protein; K00924 [EC:2.7.1.-] (A)	CDPK-related kinase 5 GN=T20E23.130 OS=Arabidopsis thaliana (Mouse-ear cress) PE=2 SV=1	BnaCnng48080D [Brassica napus]
Radish_newGene_1965	0.0888342	0.290612	0	0	0.127241	0.431786	0	1.27629	0.14923	--	--	--	--	--	--	--	--	--	Molecular Function: sequence-specific DNA binding transcription factor activity (GO:0003700);; Cellular Component: nucleus (GO:0005634);; Biological Process: regulation of transcription, DNA-templated (GO:0006355);; Molecular Function: sequence-specific DNA binding (GO:0043565);;	K09338|1.26082e-30|brp:103852693|homeobox-leucine zipper protein ATHB-X-like; K09338 homeobox-leucine zipper protein (A)	Homeobox-leucine zipper protein ATHB-X GN=ATHB-X OS=Arabidopsis thaliana (Mouse-ear cress) PE=2 SV=1	PREDICTED: homeobox-leucine zipper protein ATHB-X-like [Brassica rapa]
Radish_newGene_1971	2.1196	2.98266	0.574449	0.926061	3.23075	1.04928	1.51658	0.932698	2.19827	0.9934	-0.103164	normal	--	--	--	--	--	--	--	--	--	--
Radish_newGene_1974	7.55604	6.90376	8.42246	11.1763	10.9696	9.34829	14.6886	9.18206	12.3529	0.374151	0.48963	normal	0.163555	-0.665006	normal	0.795859	-0.160038	normal	Molecular Function: carboxylic ester hydrolase activity (GO:0004091);; Cellular Component: extracellular region (GO:0005576);; Biological Process: lipid metabolic process (GO:0006629);; Molecular Function: lipase activity (GO:0016298);;	--	Sinapine esterase {ECO:0000305} (Precursor) OS=Brassica napus (Rape) PE=1 SV=1	F1K23.13 [Arabidopsis thaliana]
Radish_newGene_1979	2.34184	3.43088	0.471609	3.75068	2.42107	2.08978	0.748251	0.98008	1.19581	0.789971	0.439479	normal	0.38221	1.20154	normal	0.13206	1.65307	normal	--	--	--	--
Radish_newGene_1989	1.93588	1.71773	2.10508	1.71393	2.09597	0.758263	4.89407	4.96577	5.81473	0.85433	-0.313786	normal	0.0213607	-1.57201	normal	0.00562662	-1.86841	down	--	--	Coatomer subunit beta&apos;-2 GN=At1g52360 OS=Arabidopsis thaliana (Mouse-ear cress) PE=2 SV=1	BnaAnng16880D [Brassica napus]
Radish_newGene_1990	117.913	100.708	107.034	261.632	258.889	241.756	83.0805	76.9862	121.266	1.75981e-06	1.27214	up	0.673903	0.172796	normal	4.93092e-07	1.45927	up	--	--	--	BnaA06g02190D [Brassica napus]
Radish_newGene_1992	20.2441	27.573	15.5333	11.8288	12.0435	15.0042	25.4011	31.885	17.7738	0.338835	-0.671049	normal	0.662452	-0.28346	normal	0.108629	-0.932072	normal	--	--	--	--
Radish_newGene_1998	1.15906	0.971098	0.737918	0.973496	0.791382	0.954669	0.878082	1.92782	1.61003	--	--	--	0.581116	-0.698309	normal	0.588811	-0.73374	normal	Cellular Component: nucleus (GO:0005634);; Molecular Function: zinc ion binding (GO:0008270);;	--	--	PREDICTED: uncharacterized protein LOC103827556 [Brassica rapa]
Radish_newGene_2	4.02536	3.48289	3.0297	4.49724	8.25771	3.46045	4.92384	5.15328	8.58085	0.449376	0.631014	normal	0.201857	-0.829496	normal	0.855147	-0.179296	normal	--	--	--	BnaCnng00660D [Brassica napus]
Radish_newGene_2000	2.12634	2.74956	2.6824	2.95626	5.64004	4.69124	6.10755	5.10749	4.21131	0.422647	0.815869	normal	0.182024	-1.06669	normal	0.818278	-0.227635	normal	Biological Process: response to superoxide (GO:0000303);; Molecular Function: aconitate hydratase activity (GO:0003994);; Molecular Function: copper ion binding (GO:0005507);; Molecular Function: ATP binding (GO:0005524);; Cellular Component: cell wall (GO:0005618);; Cellular Component: mitochondrion (GO:0005739);; Cellular Component: vacuolar membrane (GO:0005774);; Cellular Component: Golgi app…	K01681|2.4997e-10|brp:103871912|aconitate hydratase 2, mitochondrial; K01681 aconitate hydratase [EC:4.2.1.3] (A)	Aconitate hydratase 2, mitochondrial (Precursor) GN=ACO2 OS=Arabidopsis thaliana (Mouse-ear cress) PE=1 SV=2	PREDICTED: aconitate hydratase 2, mitochondrial [Brassica rapa]
Radish_newGene_2008	9.44548	7.38533	6.3825	9.73645	9.11419	8.07786	19.7803	16.6087	15.9633	0.680723	0.252709	normal	0.00131409	-1.20446	down	0.0127713	-0.933932	normal	--	K07466|9.19606e-08|brp:103860151|probable replication factor A 73 kDa subunit; K07466 replication factor A1 (A)	--	BnaC03g57790D [Brassica napus]
Radish_newGene_2014	0.613393	0.27156	1.7832e-05	0.000102043	0.000137993	2.73341e-05	0.432839	0.178226	1.66751	--	--	--	--	--	--	--	--	--	Molecular Function: protein binding (GO:0005515);;	K12190|1.27617e-09|ath:AT5G04920|vacuolar protein sorting-associated protein 36; K12190 ESCRT-II complex subunit VPS36 (A)	Vacuolar protein sorting-associated protein 36 GN=VPS36 OS=Arabidopsis thaliana (Mouse-ear cress) PE=1 SV=1	PREDICTED: vacuolar protein sorting-associated protein 36 [Camelina sativa]
Radish_newGene_2015	8.86175	6.67079	7.00146	3.47627	2.45833	5.37715	4.28217	4.80428	3.82721	0.129319	-0.967555	normal	0.186494	0.823114	normal	0.908643	-0.12553	normal	Molecular Function: calcium ion binding (GO:0005509);;	--	--	BnaAnng39780D [Brassica napus]
Radish_newGene_2018	1.69097	2.1799	1.36644	0.377294	1.64997	1.07682	1.38637	2.26976	0.815512	--	--	--	--	--	--	--	--	--	--	--	--	PREDICTED: uncharacterized protein LOC104721019 [Camelina sativa]
Radish_newGene_2021	5.21223	11.4066	3.28432	5.76652	7.76561	4.34027	6.13247	2.18297	2.39534	0.945735	-0.135276	normal	0.456163	0.848543	normal	0.464488	0.730347	normal	--	--	--	PREDICTED: uncharacterized protein LOC104885063 [Beta vulgaris subsp. vulgaris]
Radish_newGene_2022	0.555197	0.33987	0.291756	1.0456	1.14232	1.55551	0.87166	0.552551	0.880132	0.141425	1.66052	normal	0.452164	-0.903625	normal	0.445338	0.772484	normal	--	--	--	--
Radish_newGene_2023	1.55505e-13	0.122459	0.15666	1.20738e-20	0.0419625	0.180394	0.0287415	0.501338	1.9293e-122	--	--	--	--	--	--	--	--	--	--	--	--	--
Radish_newGene_2025	1.01951	0.510189	0.13694	2.07873	1.91834	1.09222	0.517776	0.303144	0.273842	0.0431523	1.65267	normal	--	--	--	0.00341007	2.28716	up	--	--	Uncharacterized mitochondrial protein AtMg00310 GN=AtMg00310 OS=Arabidopsis thaliana (Mouse-ear cress) PE=4 SV=1	PREDICTED: putative ribonuclease H protein At1g65750 [Brassica rapa]
Radish_newGene_2026	1.80794	1.37363	0.468222	4.80964	6.43677	5.67496	2.6498	1.75943	5.16069	0.0334444	2.23419	normal	0.175692	-1.50069	normal	0.434157	0.745433	normal	--	--	--	--
Radish_newGene_2028	1.12351	0.515686	0.64851	1.44778	2.36754	1.41841	1.29611	0.890627	0.861143	0.188847	1.24458	normal	0.716972	-0.426298	normal	0.335485	0.839891	normal	Cellular Component: cytoplasm (GO:0005737);;	--	Gamma-glutamyl phosphate reductase GN=OJ1651_D06.9 OS=Oryza sativa subsp. japonica (Rice) PE=2 SV=2	hypothetical protein EUTSA_v10026779mg [Eutrema salsugineum]
Radish_newGene_2033	45.2779	38.1973	19.8022	33.6136	35.7154	21.3489	47.0911	54.3978	40.4592	0.952636	-0.153062	normal	0.61551	-0.51205	normal	0.531435	-0.645537	normal	--	--	--	--
Radish_newGene_2035	180.313	268.681	304.452	256.384	0	38.3057	186.914	78.8828	31.3061	--	--	--	--	--	--	--	--	--	Molecular Function: catalytic activity (GO:0003824);; Cellular Component: plasma membrane (GO:0005886);; Biological Process: metabolic process (GO:0008152);;	--	--	BnaA04g00340D [Brassica napus]
Radish_newGene_2042	20.9869	24.4586	42.4776	43.9201	58.2354	42.8951	45.0985	33.5593	36.1218	0.218942	0.809382	normal	0.432747	-0.545408	normal	0.694289	0.282203	normal	--	--	--	--
Radish_newGene_2044	1.82434	0	0	0.754299	0	0	4.38717	0	0	--	--	--	--	--	--	--	--	--	--	--	--	--
Radish_newGene_2049	1.30486	0.911139	0.752974	0.736043	0.776404	1.48223	1.51052	1.3997	0.927364	--	--	--	--	--	--	--	--	--	--	--	Protein SUPPRESSOR OF GENE SILENCING 3 GN=SGS3 OS=Arabidopsis thaliana (Mouse-ear cress) PE=1 SV=1	BnaC04g22890D [Brassica napus]
Radish_newGene_2053	11.9123	11.1356	6.50525	0.586996	12.1307	0.22221	0.823049	0	0	0.439572	-1.20451	normal	1.42949e-08	5.26136	up	--	--	--	--	--	Elicitor peptide 7 (Precursor) GN=MYH9 OS=Arabidopsis thaliana (Mouse-ear cress) PE=3 SV=1	PREDICTED: elicitor peptide 4-like isoform X1 [Brassica rapa]
Radish_newGene_2054	809.045	551.597	874.215	667.734	453.409	502.273	259.478	352.986	178.628	0.73632	-0.253351	normal	0.0104009	1.42996	normal	0.0416434	1.19496	normal	Cellular Component: mitochondrion (GO:0005739);; Cellular Component: plastid (GO:0009536);;	--	Mitochondrial import receptor subunit TOM5 homolog GN=TOM5 OS=Arabidopsis thaliana (Mouse-ear cress) PE=1 SV=3	PREDICTED: mitochondrial import receptor subunit TOM5 homolog [Brassica rapa]
Radish_newGene_2055	255.356	166.375	83.45	182.91	74.2496	181.332	174.293	210.141	130.1	0.99898	-0.0557546	normal	0.977129	-0.0716573	normal	0.957791	-0.111666	normal	--	--	--	BnaA03g02690D [Brassica napus]
Radish_newGene_2059	13.9369	12.1071	5.12975	7.42204	7.66149	4.21112	2.99837	4.01877	12.1591	0.395717	-0.693468	normal	0.566867	0.578779	normal	0.959245	-0.10546	normal	Molecular Function: hydrolase activity, hydrolyzing O-glycosyl compounds (GO:0004553);; Cellular Component: cell wall (GO:0005618);; Biological Process: cellular glucan metabolic process (GO:0006073);; Molecular Function: xyloglucan:xyloglucosyl transferase activity (GO:0016762);; Biological Process: cell wall macromolecule catabolic process (GO:0016998);; Biological Process: cell wall biogenesis…	K08235|5.20485e-78|eus:EUTSA_v10016912mg|hypothetical protein; K08235 xyloglucan:xyloglucosyl transferase [EC:2.4.1.207] (A)	Probable xyloglucan endotransglucosylase/hydrolase protein 32 (Precursor) GN=XTH32 OS=Arabidopsis thaliana (Mouse-ear cress) PE=2 SV=1	hypothetical protein EUTSA_v10016912mg [Eutrema salsugineum]
Radish_newGene_2069	6.59329	7.87217	6.5003	5.13066	2.4836	5.07587	2.05548	6.34981	3.4927	0.504732	-0.694995	normal	0.356428	0.798216	normal	0.944859	0.124455	normal	--	--	WAT1-related protein At5g40230 GN=At5g40230 OS=Arabidopsis thaliana (Mouse-ear cress) PE=3 SV=1	BnaC04g32180D [Brassica napus]
Radish_newGene_207	5.04128	3.10573	8.65205	8.51597	8.11397	3.88248	32.453	31.5792	30.0292	--	--	--	0.00536258	-2.67799	down	0.0169165	-2.23616	normal	Cellular Component: cell wall (GO:0005618);; Cellular Component: mitochondrion (GO:0005739);; Cellular Component: Golgi apparatus (GO:0005794);; Cellular Component: cytosol (GO:0005829);; Biological Process: glucose catabolic process (GO:0006007);; Molecular Function: glycogenin glucosyltransferase activity (GO:0008466);; Cellular Component: plasmodesma (GO:0009506);; Biological Process: response…	--	--	hypothetical protein EUTSA_v10026665mg [Eutrema salsugineum]
Radish_newGene_2072	4.63088	4.47427	3.40829	4.02571	4.36135	4.35025	4.37446	4.19612	2.31953	0.992375	0.046391	normal	0.885692	0.173462	normal	0.839864	0.242311	normal	Molecular Function: DNA binding (GO:0003677);; Molecular Function: protein dimerization activity (GO:0046983);;	--	--	BnaC08g12440D [Brassica napus]
Radish_newGene_2075	3.74312	4.15119	3.47119	2.39009	0.319814	1.68041	0.308851	1.77554	0.524641	--	--	--	--	--	--	--	--	--	--	--	--	--
Radish_newGene_208	1.81377	2.87155	0.307182	8.57988	33.0079	13.1375	2.32203	7.00307	0.723283	0.0316457	3.57781	normal	--	--	--	0.082012	2.61323	normal	--	--	--	PREDICTED: uncharacterized protein LOC103842449 [Brassica rapa]
Radish_newGene_2086	20.3599	21.7925	22.938	25.0614	27.0142	25.2238	13.8312	17.2636	16.5588	0.719198	0.25564	normal	0.477156	0.428506	normal	0.192235	0.70383	normal	--	--	--	PREDICTED: uncharacterized protein LOC103874363 [Brassica rapa]
Radish_newGene_2087	44.2953	58.0743	54.6409	69.1074	74.4069	55.2302	19.4594	19.8014	24.4824	0.436353	0.403188	normal	0.0103742	1.26	normal	0.00010681	1.67967	up	--	K09286|1.1202e-07|brp:103839768|ethylene-responsive transcription factor RAP2-3; K09286 EREBP-like factor (A)	Ethylene-responsive transcription factor RAP2-3 OS=Arabidopsis thaliana (Mouse-ear cress) PE=1 SV=2	BnaA01g27570D [Brassica napus]
Radish_newGene_209	0.288895	0.51366	0.363192	0.352378	0.377181	0.539231	2.3458	0.201315	1.85376	--	--	--	0.201874	-2.04962	normal	0.266749	-1.88094	normal	--	--	--	BnaCnng73940D [Brassica napus]
Radish_newGene_2090	0.0543554	0.180036	0.0678796	0.274818	0.36816	0.551803	0.653025	1.10259	1.72975	--	--	--	0.00120303	-4.0997	down	0.152195	-1.57104	normal	--	--	Uncharacterized mitochondrial protein AtMg00310 GN=AtMg00310 OS=Arabidopsis thaliana (Mouse-ear cress) PE=4 SV=1	PREDICTED: putative ribonuclease H protein At1g65750 [Brassica rapa]
Radish_newGene_2091	0.32614	2.02173	0.431589	1.54608	11.0051	5.72389	3.21197	13.9048	4.13032	0.135706	2.97116	normal	--	--	--	0.951011	-0.140014	normal	Cellular Component: nucleus (GO:0005634);; Cellular Component: cytoplasm (GO:0005737);;	--	--	unnamed protein product [Arabidopsis thaliana]
Radish_newGene_2094	3.32803	3.75778	1.97795	2.11376	3.77625	2.47524	0.793845	1.84628	1.06882	0.944211	-0.117515	normal	0.112942	1.31776	normal	0.152926	1.22981	normal	--	K17302|5.68438e-06|brp:103861416|coatomer subunit beta'-3; K17302 coatomer, subunit beta' (A)	Coatomer subunit beta&apos;-2 GN=At1g52360 OS=Arabidopsis thaliana (Mouse-ear cress) PE=2 SV=1	--
Radish_newGene_2095	10.5046	10.0081	10.8536	16.346	16.6852	17.6136	82.0603	53.4424	57.3073	0.181225	0.668597	normal	9.98546e-12	-2.61476	down	1.39887e-07	-1.92899	down	--	--	--	--
Radish_newGene_2097	9.01584	11.6469	9.92527	16.4721	15.3169	15.3246	23.5714	26.4658	26.0507	0.380162	0.676479	normal	0.0172895	-1.34518	normal	0.266368	-0.651028	normal	Cellular Component: extracellular region (GO:0005576);; Cellular Component: plasma membrane (GO:0005886);;	--	--	PREDICTED: uncharacterized protein LOC103834629 [Brassica rapa]
Radish_newGene_2101	98.8861	126.565	141.633	118.194	144.091	127.348	79.0448	86.615	87.2212	0.630382	0.203979	normal	0.202449	0.422887	normal	0.0476384	0.646025	normal	--	--	--	--
Radish_newGene_2104	6.28331	2.22813	1.42197	5.6679	2.56202e-05	2.48766	8.54678	2.00525	1.35271	0.945951	-0.234504	normal	0.891862	-0.288584	normal	0.836873	-0.521366	normal	--	--	--	--
Radish_newGene_2105	8.25698	15.1328	5.88519	11.125	12.6059	8.5881	11.2246	5.53815	8.63983	0.90659	0.182466	normal	0.896191	0.16931	normal	0.727384	0.366744	normal	--	--	--	BnaA06g19250D [Brassica napus]
Radish_newGene_2108	1.44436e-08	2.77156e-12	1.0138e-09	1.85941e-09	2.86668e-12	0.796223	2.77191e-29	9.80376e-16	6.68811e-17	--	--	--	--	--	--	--	--	--	Cellular Component: nucleus (GO:0005634);; Cellular Component: mitochondrion (GO:0005739);;	K11492|3.01538e-13|brp:103831039|uncharacterized LOC103831039; K11492 condensin-2 complex subunit G2 (A)	--	PREDICTED: uncharacterized protein LOC103831039 [Brassica rapa]
Radish_newGene_2111	0.988594	0	0	1.20011	1.65499	0.670709	10.0618	8.13015	8.67631	--	--	--	7.12368e-06	-4.93095	down	0.00085018	-3.03488	down	--	--	--	--
Radish_newGene_2117	0	0	0	0	0	0	1.53369	0.835801	0.423564	--	--	--	--	--	--	--	--	--	Biological Process: mitotic cell cycle (GO:0000278);; Biological Process: regionalization (GO:0003002);; Molecular Function: protein binding (GO:0005515);; Cellular Component: plasma membrane (GO:0005886);; Biological Process: chromatin organization (GO:0006325);; Biological Process: reciprocal meiotic recombination (GO:0007131);; Biological Process: leaf morphogenesis (GO:0009965);; Biological P…	--	Protein SCAR2 GN=T19C21.7 OS=Arabidopsis thaliana (Mouse-ear cress) PE=1 SV=1	BnaA03g56480D [Brassica napus]
Radish_newGene_2119	5.96043	3.1122	2.55418	3.54215	4.58155	4.30512	19.5313	17.1711	16.7529	0.97102	0.0810784	normal	2.31008e-05	-2.20566	down	2.64702e-05	-2.10384	down	--	--	--	--
Radish_newGene_2124	17.8862	19.195	17.334	35.616	27.5971	38.549	21.8746	22.9219	30.0495	0.0530785	0.969114	normal	0.338334	-0.558725	normal	0.434241	0.42488	normal	--	--	--	--
Radish_newGene_2128	0	0	0	24.7168	0	0	46.2142	245.134	40.0432	--	--	--	--	--	--	--	--	--	Molecular Function: nucleic acid binding (GO:0003676);; Molecular Function: exonuclease activity (GO:0004527);; Cellular Component: nucleus (GO:0005634);; Molecular Function: zinc ion binding (GO:0008270);;	--	--	hypothetical protein EUTSA_v10005696mg [Eutrema salsugineum]
Radish_newGene_2135	4.98432	5.37822	4.34482	3.82734	4.95157	3.21759	2.05552	2.76384	2.94647	0.755207	-0.319937	normal	0.21883	0.91392	normal	0.469154	0.613661	normal	--	K05236|9.06976e-09|eus:EUTSA_v10024239mg|hypothetical protein; K05236 coatomer protein complex, subunit alpha (xenin) (A)	Coatomer subunit alpha-1 GN=At1g62020 OS=Arabidopsis thaliana (Mouse-ear cress) PE=2 SV=2	hypothetical protein EUTSA_v10024239mg [Eutrema salsugineum]
Radish_newGene_2140	2.63921	3.8388	1.64789	3.78788	5.10317	4.69828	1.8731	0.805448	2.2614	0.360154	0.795812	normal	0.481128	0.693654	normal	0.0444001	1.50222	normal	Cellular Component: extracellular region (GO:0005576);;	--	--	BnaA06g38590D [Brassica napus]
Radish_newGene_2141	95.6224	39.5894	139.81	176.744	172.82	160.895	6.90286	16.6992	35.6375	0.12202	1.11691	normal	0.0229552	2.17342	normal	6.80144e-06	3.30129	up	Cellular Component: extracellular region (GO:0005576);; Biological Process: chloroplast organization (GO:0009658);; Biological Process: regulation of cell proliferation (GO:0042127);;	--	Tyrosine-sulfated glycopeptide 2 (Precursor) GN=PSY2 OS=Arabidopsis thaliana (Mouse-ear cress) PE=3 SV=1	BnaCnng72210D [Brassica napus]
Radish_newGene_2144	16.6622	5.92063	4.7982	3.69719	3.13298	7.28527	0	0	2.59106	--	--	--	--	--	--	--	--	--	--	--	--	--
Radish_newGene_2148	38.7013	66.1069	59.3861	66.6852	38.688	25.1574	66.8398	88.389	71.9178	0.939248	-0.206336	normal	0.588471	-0.596582	normal	0.482478	-0.790582	normal	Cellular Component: nucleus (GO:0005634);; Biological Process: DNA repair (GO:0006281);; Biological Process: response to UV-B (GO:0010224);; Biological Process: vegetative to reproductive phase transition of meristem (GO:0010228);; Molecular Function: histone-lysine N-methyltransferase activity (GO:0018024);; Biological Process: histone lysine methylation (GO:0034968);;	--	Histone-lysine N-methyltransferase ASHH1 GN=F28O16.8 OS=Arabidopsis thaliana (Mouse-ear cress) PE=1 SV=1	histone-lysine N-methyltransferase ASHH1 [Arabidopsis thaliana]
Radish_newGene_2157	6.92079	7.04429	6.97511	4.71037	7.7613	8.60893	15.0411	10.9214	8.9422	1	0.0193431	normal	0.181447	-0.780766	normal	0.208395	-0.739197	normal	Biological Process: photoreactive repair (GO:0000719);; Molecular Function: sequence-specific DNA binding transcription factor activity (GO:0003700);; Molecular Function: deoxyribodipyrimidine photo-lyase activity (GO:0003904);; Cellular Component: nucleus (GO:0005634);; Biological Process: regulation of transcription, DNA-templated (GO:0006355);; Biological Process: circadian rhythm (GO:0007623)…	K01669|4.69709e-10|eus:EUTSA_v10007458mg|hypothetical protein; K01669 deoxyribodipyrimidine photo-lyase [EC:4.1.99.3] (A)	Deoxyribodipyrimidine photo-lyase GN=F5O11.9 OS=Arabidopsis thaliana (Mouse-ear cress) PE=2 SV=1	hypothetical protein EUTSA_v10007458mg [Eutrema salsugineum]
Radish_newGene_2160	14.7991	8.16988	14.5361	11.7342	10.5236	15.7511	10.6668	9.44109	14.5722	0.995114	0.0271286	normal	0.916991	0.0903464	normal	0.875827	0.13217	normal	--	--	--	--
Radish_newGene_2161	7.15117	6.92855	6.40777	5.99996	6.78521	8.20346	9.19176	8.4751	8.49548	0.925474	0.0797778	normal	0.459254	-0.364794	normal	0.617841	-0.265961	normal	--	--	Phytosulfokine receptor 1 (Precursor) GN=F5O4.1 OS=Arabidopsis thaliana (Mouse-ear cress) PE=2 SV=4	PREDICTED: uncharacterized protein LOC103834040 [Brassica rapa]
Radish_newGene_2162	8.25789	10.0117	6.13139	12.2225	21.5472	17.5831	22.3957	16.6586	19.25	0.062395	1.11151	normal	0.0215631	-1.29356	normal	0.824091	-0.161874	normal	Cellular Component: membrane (GO:0016020);;	--	WAT1-related protein At5g40230 GN=At5g40230 OS=Arabidopsis thaliana (Mouse-ear cress) PE=3 SV=1	hypothetical protein CARUB_v10007676mg [Capsella rubella]
Radish_newGene_2165	6.66282	3.67338	9.57623	1.81465	3.73881	2.28789	6.84587	3.61498	7.80327	0.133742	-1.36223	normal	0.869127	0.143003	normal	0.0669912	-1.20141	normal	Cellular Component: extracellular region (GO:0005576);; Biological Process: cell-cell signaling (GO:0007267);; Biological Process: stomatal complex patterning (GO:0010375);; Biological Process: mRNA modification (GO:0016556);; Biological Process: positive regulation of stomatal complex development (GO:2000123);;	--	Stomagen {ECO:0000303|PubMed:20010603} (Precursor) GN=F25G13.60 OS=Arabidopsis thaliana (Mouse-ear cress) PE=1 SV=1	PREDICTED: EPIDERMAL PATTERNING FACTOR-like protein 9 [Brassica rapa]
Radish_newGene_2173	0.932562	2.55062	2.12634	4.37826	5.6999	2.92794	3.32692	2.98719	1.97618	0.366466	1.32959	normal	--	--	--	0.570365	0.702158	normal	--	--	--	--
Radish_newGene_2177	22.1157	19.9181	18.8796	15.8753	17.8744	11.0628	23.7025	17.7395	19.747	0.267922	-0.452744	normal	0.983979	0.0154736	normal	0.308178	-0.419422	normal	--	--	--	--
Radish_newGene_2190	4.34876	5.36674	7.55281	11.7541	12.5626	10.4102	16.6242	10.3811	14.8422	0.0522626	0.952512	normal	0.00690496	-1.24145	down	0.616989	-0.273168	normal	Molecular Function: calcium ion binding (GO:0005509);; Cellular Component: endoplasmic reticulum (GO:0005783);; Cellular Component: Golgi apparatus (GO:0005794);; Cellular Component: plasma membrane (GO:0005886);; Biological Process: signal transduction (GO:0007165);; Biological Process: regulation of flower development (GO:0009909);; Biological Process: histone lysine methylation (GO:0034968);;	--	--	BnaC03g07630D [Brassica napus]
Radish_newGene_2195	1.20263	1.5885	1.86859	2.66848	5.49198	4.94419	2.67311	3.10512	2.76591	0.0434469	1.53136	normal	0.122922	-1.22699	normal	0.700828	0.328817	normal	--	--	--	--
Radish_newGene_2196	0	0	0	0	0	0	0	0.542576	1.90931	--	--	--	--	--	--	--	--	--	Cellular Component: nucleus (GO:0005634);;	--	Putative F-box protein At3g58860 GN=At3g58860 OS=Arabidopsis thaliana (Mouse-ear cress) PE=3 SV=1	BnaC04g23320D [Brassica napus]
Radish_newGene_22	7.89328	12.5708	5.16951	17.3523	20.3551	23.2267	4.80997	20.553	5.86036	0.0392237	1.29664	normal	0.807307	-0.35782	normal	0.178301	0.971387	normal	Cellular Component: extracellular region (GO:0005576);; Cellular Component: Golgi apparatus (GO:0005794);; Molecular Function: growth factor activity (GO:0008083);; Biological Process: cell proliferation (GO:0008283);; Biological Process: organ morphogenesis (GO:0009887);; Biological Process: cell differentiation (GO:0030154);; Cellular Component: extracellular matrix (GO:0031012);;	--	Phytosulfokine-beta (Precursor) GN=T16K5.130 OS=Arabidopsis thaliana (Mouse-ear cress) PE=2 SV=2	PREDICTED: phytosulfokines 3-like [Brassica rapa]
Radish_newGene_220	3.97014	4.03091	3.51285	5.7027	4.83201	7.40999	2.05355	1.6217	2.71086	0.343983	0.617267	normal	0.176467	0.941868	normal	0.00589622	1.57402	up	--	--	--	--
Radish_newGene_2201	1.81033	1.82845	1.25234	3.87303	4.81901	1.79574	3.21996	2.78602	2.8666	0.301269	1.03919	normal	0.297737	-0.940099	normal	0.929369	0.118386	normal	--	--	--	--
Radish_newGene_2202	1.62301	1.5999	1.46903	0.719916	0.793165	0.961715	1.40861	1.45431	1.03988	0.486019	-0.9635	normal	0.866734	0.223275	normal	0.558356	-0.720113	normal	--	--	Ras-related protein RABA1a OS=Arabidopsis thaliana (Mouse-ear cress) PE=1 SV=1	--
Radish_newGene_2203	3.03244	0.159587	1.09133e-05	1.4197	3.32967	0.873475	1.82713	1.53704e-09	1.14628	--	--	--	--	--	--	--	--	--	--	K07904|5.42401e-06|mdm:103405852|ras-related protein Rab11D-like; K07904 Ras-related protein Rab-11A (A)	Ras-related protein RABA1a OS=Arabidopsis thaliana (Mouse-ear cress) PE=1 SV=1	--
Radish_newGene_2210	41.4339	44.6589	100.015	41.305	54.6306	35.3012	36.7256	39.1456	43.1963	0.623547	-0.519991	normal	0.408491	0.637552	normal	0.739784	0.137468	normal	Molecular Function: NADPH dehydrogenase activity (GO:0003959);; Cellular Component: mitochondrion (GO:0005739);; Biological Process: transport (GO:0006810);; Cellular Component: chloroplast thylakoid membrane (GO:0009535);; Cellular Component: chloroplast stroma (GO:0009570);; Biological Process: photosynthetic electron transport in photosystem II (GO:0009772);; Molecular Function: oxidoreductase…	K05579|0|aly:ARALYDRAFT_921170|NADH dehydrogenase 49KDa protein; K05579 NAD(P)H-quinone oxidoreductase subunit H [EC:1.6.5.3] (A)	NAD(P)H-quinone oxidoreductase subunit H, chloroplastic {ECO:0000255|HAMAP-Rule:MF_01358} OS=Nasturtium officinale (Water-cress) PE=3 SV=1	NADH dehydrogenase subunit 7 (chloroplast) [Raphanus sativus]
Radish_newGene_224	1.68384	1.39669	0.708278	1.26531	0.531467	1.02626	1.15372	1.84458	1.73302	0.831393	-0.431077	normal	0.782064	-0.347781	normal	0.520096	-0.764777	normal	--	--	Boron transporter 1 GN=BOR1 OS=Arabidopsis thaliana (Mouse-ear cress) PE=1 SV=1	PREDICTED: probable boron transporter 2 [Tarenaya hassleriana]
Radish_newGene_232	3854.48	3753.44	4767.27	1941.37	1222.28	2679.97	1234.84	2075.87	1150.48	0.0424755	-0.813677	normal	1.34887e-06	1.39392	up	0.415708	0.599778	normal	Biological Process: maltose metabolic process (GO:0000023);; Biological Process: RNA methylation (GO:0001510);; Molecular Function: structural constituent of ribosome (GO:0003735);; Molecular Function: protein kinase activity (GO:0004672);; Molecular Function: phosphoprotein phosphatase activity (GO:0004721);; Cellular Component: cell wall (GO:0005618);; Cellular Component: nucleolus (GO:0005730)…	K02925|5.26751e-26|brp:103838748|60S ribosomal protein L3-1-like; K02925 large subunit ribosomal protein L3e (A)	60S ribosomal protein L3-1 GN=F1I21.1 OS=Arabidopsis thaliana (Mouse-ear cress) PE=2 SV=5	ribosomal protein 1, partial [Sinapis alba]
Radish_newGene_234	1.52184	1.47113	1.50634	2.53313	2.04696	1.44325	4.15559	4.86622	5.63504	0.691877	0.462058	normal	0.00379156	-1.76515	down	0.030295	-1.28726	normal	--	--	--	--
Radish_newGene_235	2.6018	8.73639	4.41103	0	0.850408	0	0	0	0	--	--	--	--	--	--	--	--	--	Molecular Function: nucleotide binding (GO:0000166);; Molecular Function: sequence-specific DNA binding transcription factor activity (GO:0003700);; Molecular Function: protein binding (GO:0005515);; Cellular Component: chromatin silencing complex (GO:0005677);; Cellular Component: heterotrimeric G-protein complex (GO:0005834);; Biological Process: regulation of gene expression by genetic imprint…	K11462|3.4481e-45|brp:103869287|polycomb group protein FERTILIZATION-INDEPENDENT ENDOSPERM-like; K11462 polycomb protein EED (A)	Polycomb group protein FERTILIZATION-INDEPENDENT ENDOSPERM GN=MOE17.5 OS=Arabidopsis thaliana (Mouse-ear cress) PE=1 SV=2	PREDICTED: polycomb group protein FERTILIZATION-INDEPENDENT ENDOSPERM-like [Brassica rapa]
Radish_newGene_241	0.663627	0.734652	0.398061	1.74351	2.16961	1.18469	4.57503	3.95595	5.32334	0.0410759	1.53804	normal	6.50741e-09	-3.06291	down	0.00143849	-1.50766	down	Cellular Component: nucleus (GO:0005634);; Cellular Component: cytosol (GO:0005829);; Cellular Component: plasma membrane (GO:0005886);;	--	Protein WEAK CHLOROPLAST MOVEMENT UNDER BLUE LIGHT-like 2 GN=WEL2 OS=Arabidopsis thaliana (Mouse-ear cress) PE=2 SV=1	PREDICTED: LOW QUALITY PROTEIN: protein WEAK CHLOROPLAST MOVEMENT UNDER BLUE LIGHT-like 2 [Brassica rapa]
Radish_newGene_242	9.16773	8.93785	5.75181	4.90554	5.33726	4.61363	7.04863	4.54437	5.97962	0.241303	-0.653478	normal	0.519564	0.363918	normal	0.687462	-0.272706	normal	--	--	--	--
Radish_newGene_244	0.517047	2.45386	0.644949	2.2816	7.40292	2.76073	0	3.53065	1.8781	0.263296	1.84572	normal	0.791628	-0.55214	normal	0.38569	1.33092	normal	Biological Process: RNA methylation (GO:0001510);; Molecular Function: GMP synthase (glutamine-hydrolyzing) activity (GO:0003922);; Molecular Function: asparagine synthase (glutamine-hydrolyzing) activity (GO:0004066);; Molecular Function: ATP binding (GO:0005524);; Cellular Component: cytosol (GO:0005829);; Biological Process: GMP biosynthetic process (GO:0006177);; Biological Process: asparagin…	K01951|4.45596e-28|brp:103838090|GMP synthase [glutamine-hydrolyzing]; K01951 GMP synthase (glutamine-hydrolysing) [EC:6.3.5.2] (A)	--	BnaC09g12810D [Brassica napus]
Radish_newGene_248	7.54559	9.84891	9.92839	42.6614	33.8697	35.2893	30.1323	35.6106	21.9926	3.46819e-08	1.9716	up	4.69747e-07	-1.98764	down	1	0.00286899	normal	Molecular Function: DNA binding (GO:0003677);; Molecular Function: sequence-specific DNA binding transcription factor activity (GO:0003700);; Cellular Component: nucleus (GO:0005634);; Biological Process: regulation of transcription, DNA-templated (GO:0006355);; Biological Process: positive regulation of cell proliferation (GO:0008284);; Biological Process: response to auxin (GO:0009733);; Biolog…	--	B3 domain-containing transcription factor FUS3 GN=FUS3 OS=Arabidopsis thaliana (Mouse-ear cress) PE=2 SV=2	hypothetical protein AALP_AA5G035000 [Arabis alpina]
Radish_newGene_249	18.0753	10.8103	18.808	14.3647	9.65672	18.7756	10.0612	16.8578	9.49959	0.979729	-0.0708958	normal	0.759484	0.328595	normal	0.822044	0.278973	normal	--	--	--	--
Radish_newGene_256	6.83124	7.19438	5.78008	11.3454	16.5105	12.651	25.9674	16.6541	23.1961	0.00588169	1.08025	up	3.42292e-07	-1.82574	down	0.0469293	-0.727405	normal	--	--	--	--
Radish_newGene_258	3.23629	5.66773	1.94741	3.90593	5.95849	4.01505	1.55612	1.31394	3.80501	0.780112	0.47198	normal	--	--	--	--	--	--	Molecular Function: sequence-specific DNA binding transcription factor activity (GO:0003700);; Cellular Component: nucleus (GO:0005634);; Biological Process: regulation of transcription, DNA-templated (GO:0006355);;	--	--	BnaA01g06640D [Brassica napus]
Radish_newGene_267	0.341914	0	1.37046	1.25116	0	0	0.858403	4.41985	2.18009	--	--	--	--	--	--	--	--	--	--	--	--	PREDICTED: uncharacterized protein LOC103856270 isoform X2 [Brassica rapa]
Radish_newGene_269	1.88897	0.33323	1.21657	0.39054	0	0.220934	0.800548	2.30915	1.01228	--	--	--	--	--	--	--	--	--	--	--	--	--
Radish_newGene_27	2.38465	1.88573	1.75332	3.2643	1.65498	1.22929	0.970469	1.97021	2.97818	1	0.0453912	normal	1	-0.0128499	normal	0.997619	0.0427793	normal	--	--	--	--
Radish_newGene_272	3.29262	2.51439	2.35745	1.88914	1.69479	2.66828	4.49107	5.23134	4.81939	0.845827	-0.340425	normal	0.294096	-0.894193	normal	0.149349	-1.21531	normal	--	--	Putative E3 ubiquitin-protein ligase XBAT35 GN=XBAT35 OS=Arabidopsis thaliana (Mouse-ear cress) PE=2 SV=1	BnaC07g08240D [Brassica napus]
Radish_newGene_280	1.33626	2.20263	3.46137	12.6548	9.97838	11.0681	0.382675	0.478126	0.472596	0.000280169	2.34203	up	--	--	--	1.86839e-10	5.00682	up	Biological Process: cell fate specification (GO:0001708);; Molecular Function: DNA binding (GO:0003677);; Molecular Function: chromatin binding (GO:0003682);; Molecular Function: sequence-specific DNA binding transcription factor activity (GO:0003700);; Cellular Component: nucleus (GO:0005634);; Biological Process: regulation of transcription, DNA-templated (GO:0006355);; Biological Process: tric…	K09422|3.97903e-70|brp:103844800|transcription factor TRY; K09422 myb proto-oncogene protein, plant (A)	Transcription factor TRY GN=TRY OS=Arabidopsis thaliana (Mouse-ear cress) PE=1 SV=1	PREDICTED: transcription factor TRY [Brassica rapa]
Radish_newGene_281	1.42019	1.12259	1.35329	1.26281	0.522818	1.34629	0.823369	0.991992	1.21336	--	--	--	--	--	--	--	--	--	Cellular Component: protein phosphatase type 1 complex (GO:0000164);; Molecular Function: protein serine/threonine phosphatase activity (GO:0004722);; Biological Process: protein dephosphorylation (GO:0006470);; Biological Process: vegetative to reproductive phase transition of meristem (GO:0010228);; Biological Process: protein desumoylation (GO:0016926);; Biological Process: hydrogen peroxide b…	K06269|2.50019e-28|eus:EUTSA_v10002613mg|hypothetical protein; K06269 serine/threonine-protein phosphatase PP1 catalytic subunit [EC:3.1.3.16] (A)	Serine/threonine-protein phosphatase PP1 isozyme 2 GN=TOPP2 OS=Arabidopsis thaliana (Mouse-ear cress) PE=1 SV=1	hypothetical protein EUTSA_v10002613mg [Eutrema salsugineum]
Radish_newGene_289	26.4082	14.2778	22.5817	30.5989	35.6863	21.4895	28.038	0.552245	0.27375	0.40333	0.516358	normal	0.442205	1.08951	normal	0.121847	1.61969	normal	--	--	--	--
Radish_newGene_291	47.4005	35.6949	49.8245	36.4742	36.5938	42.9367	26.765	27.5001	36.7867	0.703943	-0.20158	normal	0.208183	0.514014	normal	0.473352	0.328933	normal	--	--	--	--
Radish_newGene_292	6.95671	5.85663	0.944245	0	1.84752	2.77688	0	0.784172	1.53409	--	--	--	--	--	--	--	--	--	--	--	--	PREDICTED: ER membrane protein complex subunit 4-like isoform X1 [Pyrus x bretschneideri]
Radish_newGene_293	0.747119	0.190528	0	8.68837	8.51665	3.30715	5.74166	2.39217	0.616588	3.23748e-05	4.94119	up	--	--	--	0.179823	1.33145	normal	--	K16223|4.78762e-56|brp:103852241|protein FLOWERING LOCUS T; K16223 protein FLOWERING LOCUS T (A)	Protein TWIN SISTER of FT GN=TSF OS=Arabidopsis thaliana (Mouse-ear cress) PE=2 SV=1	flowering locus T variant 6 [Brassica juncea]
Radish_newGene_294	2.75016	4.28447	1.60124	3.01104	0	3.72492	2.32774	0.322535	6.24663	--	--	--	--	--	--	--	--	--	--	--	--	PREDICTED: ethylene-responsive transcription factor ERF119-like isoform X1 [Brassica rapa]
Radish_newGene_296	25.8119	35.4191	32.3083	28.7237	26.1568	22.5107	23.434	22.0876	19.9736	0.717463	-0.240998	normal	0.286782	0.546027	normal	0.587539	0.323115	normal	Cellular Component: nucleolus (GO:0005730);; Cellular Component: cytosol (GO:0005829);; Biological Process: DNA repair (GO:0006281);; Biological Process: unidimensional cell growth (GO:0009826);; Biological Process: flower development (GO:0009908);; Biological Process: leaf morphogenesis (GO:0009965);; Biological Process: trichome morphogenesis (GO:0010090);; Biological Process: response to UV-B …	K10752|1.98164e-24|brp:103842638|WD-40 repeat-containing protein MSI4-like; K10752 histone-binding protein RBBP4 (A)	WD-40 repeat-containing protein MSI4 GN=F3P11.12 OS=Arabidopsis thaliana (Mouse-ear cress) PE=1 SV=3	BnaA09g44120D [Brassica napus]
Radish_newGene_301	1.1808	1.05023	0.496931	1.14846	1.4611	1.46861	1.13778	1.5185	0.646756	0.718423	0.607783	normal	--	--	--	0.810216	0.353354	normal	--	--	--	PREDICTED: uncharacterized protein LOC103844034 isoform X1 [Brassica rapa]
Radish_newGene_302	7.46484	8.48294	3.9747	6.8159	8.62759	7.43021	11.0166	11.1338	9.23126	0.821552	0.204325	normal	0.248131	-0.655923	normal	0.47753	-0.43012	normal	Cellular Component: mitochondrion (GO:0005739);;	--	--	PREDICTED: uncharacterized protein LOC103844034 isoform X1 [Brassica rapa]
Radish_newGene_303	6.88153	7.5126	3.00424	4.70502	7.84263	12.3633	6.85342	2.33296	3.63443	0.580913	0.579026	normal	0.676718	0.434213	normal	0.251429	1.03016	normal	Cellular Component: integral component of membrane (GO:0016021);;	--	--	PREDICTED: transmembrane protein 56-B [Brassica rapa]
Radish_newGene_308	2.37694	1.23689	3.65689	6.84686	5.37727	4.45173	14.4762	13.0999	12.9396	0.147745	1.23461	normal	3.11982e-05	-2.4639	down	0.0284479	-1.21263	normal	--	--	--	--
Radish_newGene_309	32.6633	18.5058	19.6424	36.4566	29.571	39.0669	93.2904	82.5772	76.4326	0.140874	0.592561	normal	2.33133e-09	-1.85808	down	6.52481e-05	-1.24777	down	Cellular Component: vacuolar membrane (GO:0005774);; Cellular Component: Golgi apparatus (GO:0005794);; Cellular Component: plasma membrane (GO:0005886);; Biological Process: pentose-phosphate shunt (GO:0006098);; Biological Process: unsaturated fatty acid biosynthetic process (GO:0006636);; Biological Process: phosphatidylglycerol biosynthetic process (GO:0006655);; Biological Process: response …	K11159|5.16251e-42|brp:103862738|carotenoid 9,10(9',10')-cleavage dioxygenase 1; K11159 carotenoid cleavage dioxygenase (A)	Carotenoid 9,10(9&apos;,10&apos;)-cleavage dioxygenase 1 GN=MAA21_150 OS=Arabidopsis thaliana (Mouse-ear cress) PE=1 SV=2	PREDICTED: carotenoid 9,10(9&apos;,10&apos;)-cleavage dioxygenase 1 [Brassica rapa]
Radish_newGene_310	4.04993	3.6717	4.30163	5.23452	6.37901	4.7772	3.75243	3.93703	4.48123	0.561774	0.468028	normal	1	0.00961036	normal	0.479584	0.496819	normal	--	--	--	--
Radish_newGene_318	1.14689	1.27524	1.61074	3.36994	0.870966	0.722862	4.81153	2.70496	3.4584	--	--	--	0.0980518	-1.5571	normal	0.208004	-1.2187	normal	Cellular Component: nucleus (GO:0005634);;	K11426|2.35447e-08|brp:103850627|histone-lysine N-methyltransferase ATXR4; K11426 SET and MYND domain-containing protein (A)	Histone-lysine N-methyltransferase ATXR4 (Precursor) GN=F15M7.15 OS=Arabidopsis thaliana (Mouse-ear cress) PE=2 SV=2	BnaC02g01930D [Brassica napus]
Radish_newGene_32	0.768353	1.94824	1.5652	1.91736	2.83479	1.96976	2.39072	1.2835	2.04146	0.576039	0.722902	normal	0.672562	-0.481529	normal	0.83645	0.258213	normal	--	--	--	--
Radish_newGene_322	7.5085	4.73615	6.17337	7.00164	8.42166	10.4008	7.44737	8.78251	13.1887	0.494712	0.474654	normal	0.20873	-0.703732	normal	0.757372	-0.211886	normal	--	--	--	--
Radish_newGene_325	4.31698	3.60163	1.28581	5.60554	6.73304	2.01068	6.35901	16.2951	12.8494	0.597319	0.715705	normal	0.00876947	-1.98006	down	0.104832	-1.2411	normal	--	--	--	--
Radish_newGene_328	2.37843	2.46786	2.15429	2.07306	2.43778	2.78399	1.83558	2.23392	1.94169	0.971097	0.0824094	normal	0.852545	0.209997	normal	0.774023	0.313807	normal	Molecular Function: protein serine/threonine phosphatase activity (GO:0004722);; Cellular Component: cytoplasm (GO:0005737);; Biological Process: metabolic process (GO:0008152);; Biological Process: response to cold (GO:0009409);; Biological Process: response to abscisic acid (GO:0009737);; Biological Process: hyperosmotic salinity response (GO:0042538);;	--	Probable protein phosphatase 2C 73 OS=Arabidopsis thaliana (Mouse-ear cress) PE=2 SV=1	BnaA02g31370D [Brassica napus]
Radish_newGene_329	1.67089	0.684403	3.05013	0	0	0.29602	1.42505	0.382266	4.58557	--	--	--	--	--	--	--	--	--	--	--	--	--
Radish_newGene_335	6.36594	6.13278	4.49165	7.68964	5.32337	6.26106	9.06605	8.5109	6.47737	0.824487	0.213849	normal	0.353185	-0.573563	normal	0.61545	-0.342457	normal	Cellular Component: nucleus (GO:0005634);; Molecular Function: zinc ion binding (GO:0008270);;	--	--	PREDICTED: uncharacterized protein LOC103854038 isoform X2 [Brassica rapa]
Radish_newGene_338	0	0	0	0	0.101835	0	0	0	1.48319	--	--	--	--	--	--	--	--	--	Biological Process: mitotic cell cycle (GO:0000278);; Biological Process: double-strand break repair via homologous recombination (GO:0000724);; Molecular Function: ATP binding (GO:0005524);; Biological Process: ATP catabolic process (GO:0006200);; Biological Process: DNA-dependent DNA replication (GO:0006261);; Biological Process: regulation of DNA replication (GO:0006275);; Biological Process: …	K10858|3.31512e-11|brp:103868208|DNA mismatch repair protein PMS1; K10858 DNA mismatch repair protein PMS2 (A)	DNA mismatch repair protein PMS1 GN=PMS1 OS=Arabidopsis thaliana (Mouse-ear cress) PE=1 SV=1	BnaA02g20560D [Brassica napus]
Radish_newGene_346	1.46288	2.13367	3.49971	5.18741	2.64544	2.23395	1.70311	2.9519	3.22028	0.682852	0.563544	normal	0.911365	-0.174299	normal	0.723228	0.401836	normal	--	--	--	--
Radish_newGene_35	0.699167	0.343241	0.918399	0.143049	0.152055	1.51906	1.79993	0.896246	1.94107	--	--	--	0.225583	-1.30759	normal	0.294343	-1.34864	normal	--	--	--	--
Radish_newGene_353	2.53326	3.40229	1.44705	3.67696	6.64233	3.31932	4.48873	3.49604	4.05931	0.407432	0.94411	normal	0.456492	-0.754145	normal	0.866267	0.21128	normal	--	--	--	--
Radish_newGene_359	19.1375	11.0396	22.6691	12.0795	22.8162	26.0617	45.6571	31.1822	37.3465	0.830243	0.30048	normal	0.0770171	-1.24546	normal	0.191275	-0.925378	normal	--	K14431|8.09426e-06|eus:EUTSA_v10018547mg|hypothetical protein; K14431 transcription factor TGA (A)	--	--
Radish_newGene_36	9.23146	11.0677	11.1307	14.0482	11.3741	8.86576	14.2354	13.9749	8.7596	0.82829	0.170947	normal	0.682073	-0.246034	normal	0.947235	-0.0559621	normal	--	--	--	BnaC04g21690D [Brassica napus]
Radish_newGene_360	12.1715	9.40971	6.66206	6.15046	9.83146	9.29546	5.85938	7.04355	6.67785	0.899543	-0.137714	normal	0.471657	0.498803	normal	0.618329	0.38348	normal	--	--	--	PREDICTED: transcription factor bHLH77 isoform X2 [Brassica rapa]
Radish_newGene_361	21.0816	12.3157	64.1947	35.3813	34.5144	12.9244	46.2942	38.2378	66.2728	0.995114	-0.0754139	normal	0.43345	-0.812248	normal	0.413162	-0.875872	normal	--	K09487|5.15743e-07|brp:103875375|heat shock protein 90-1-like; K09487 heat shock protein 90kDa beta (A)	--	hypothetical protein AALP_AA5G025000 [Arabis alpina]
Radish_newGene_363	1.70481	2.17245	0.580826	0.189512	0.604933	0.661285	1.41925	1.81775	1.35913	--	--	--	--	--	--	--	--	--	Biological Process: indoleacetic acid biosynthetic process (GO:0009684);; Biological Process: cysteine biosynthetic process (GO:0019344);; Biological Process: glucosinolate biosynthetic process (GO:0019761);; Molecular Function: 3-methylthiopropyl-desulfoglucosinolate sulfotransferase activity (GO:0080066);; Molecular Function: 4-methylthiobutyl-desulfoglucosinolate sulfotransferase activity (GO:…	--	Cytosolic sulfotransferase 17 OS=Arabidopsis thaliana (Mouse-ear cress) PE=1 SV=1	PREDICTED: cytosolic sulfotransferase 18-like [Brassica rapa]
Radish_newGene_366	7.19193	8.60059	7.92481	9.04669	9.81318	12.5261	7.40918	14.1793	8.43711	0.611204	0.447366	normal	0.587523	-0.412039	normal	0.966635	0.0595108	normal	Cellular Component: nucleus (GO:0005634);;	--	--	BnaA08g10050D [Brassica napus]
Radish_newGene_368	1.24515	2.1931	1.32765	1.75345	3.66724	3.03394	0.468946	0.472771	0.383007	0.408956	0.899869	normal	--	--	--	0.00286223	2.84691	up	--	--	--	--
Radish_newGene_369	31.2758	31.4036	32.4712	29.0992	28.6954	30.8999	23.6668	18.9786	29.5998	0.911491	-0.0914826	normal	0.378453	0.459587	normal	0.48786	0.383587	normal	--	--	--	--
Radish_newGene_38	11.0857	11.6321	10.4449	15.6293	17.6125	12.8097	10.3979	10.9547	12.6201	0.488586	0.479937	normal	0.976286	-0.0375381	normal	0.465099	0.459973	normal	Cellular Component: membrane coat (GO:0030117);; Biological Process: Golgi vesicle transport (GO:0048193);;	K05236|4.82738e-14|ota:Ot04g01690|WD40 repeat-containing protein (ISS); K05236 coatomer protein complex, subunit alpha (xenin) (A)	Coatomer subunit alpha-3 OS=Oryza sativa subsp. japonica (Rice) PE=2 SV=1	WD40 repeat-containing protein (ISS) [Ostreococcus tauri]
Radish_newGene_382	0	0.360517	0	0.66865	0	0.250975	3.04188	1.00746	4.49549	--	--	--	--	--	--	--	--	--	--	--	--	--
Radish_newGene_385	7.15508	7.86864	7.34602	11.0081	12.8498	6.58458	6.68952	4.74766	7.5256	0.53159	0.448469	normal	0.776009	0.225021	normal	0.256481	0.688977	normal	--	--	--	--
Radish_newGene_387	4.89293	4.46025	2.28902	3.0989	7.88244	6.77495	1.85542	3.44558	3.39495	0.656399	0.66132	normal	0.756204	0.448686	normal	0.30026	1.13439	normal	Cellular Component: chloroplast (GO:0009507);; Molecular Function: hydrolase activity (GO:0016787);;	--	--	PREDICTED: abhydrolase domain-containing protein 4-like [Brassica rapa]
Radish_newGene_394	4.54662	0.399359	0.489646	1.09187	1.51984	1.6155	0.814495	0.536124	0.416192	--	--	--	--	--	--	--	--	--	Biological Process: cation transport (GO:0006812);; Molecular Function: cation transmembrane transporter activity (GO:0008324);; Molecular Function: efflux transmembrane transporter activity (GO:0015562);; Cellular Component: integral component of membrane (GO:0016021);; Biological Process: transmembrane transport (GO:0055085);;	K14696|2.64163e-11|brp:103871275|metal tolerance protein C4-like; K14696 solute carrier family 30 (zinc transporter), member 9 (A)	Metal tolerance protein C4 OS=Arabidopsis thaliana (Mouse-ear cress) PE=2 SV=1	hypothetical protein EUTSA_v10011469mg [Eutrema salsugineum]
Radish_newGene_395	3.38721	3.67058	3.5781	2.5815	3.62024	4.68291	3.34749	2.63882	4.41791	0.926685	0.101986	normal	0.960818	-0.0516847	normal	0.946	0.0670454	normal	--	--	--	BnaC04g10960D [Brassica napus]
Radish_newGene_396	35.425	36.247	33.6023	50.5137	51.2659	47.7531	57.7535	44.5599	47.8199	0.0821555	0.58786	normal	0.131286	-0.522858	normal	0.865588	0.0822666	normal	--	--	--	--
Radish_newGene_397	1.34488	1.65474	0.183938	1.64775	1.9771	1.88739	0.387321	0.942381	0.318277	--	--	--	--	--	--	--	--	--	Molecular Function: dimethylallyltranstransferase activity (GO:0004161);; Molecular Function: geranyltranstransferase activity (GO:0004337);; Cellular Component: cytosol (GO:0005829);; Biological Process: acetyl-CoA metabolic process (GO:0006084);; Biological Process: polyamine catabolic process (GO:0006598);; Biological Process: calcium ion transport (GO:0006816);; Biological Process: Golgi orga…	K00787|5.67163e-22|aly:ARALYDRAFT_916701|farnesyl diphosphate synthase short form; K00787 farnesyl diphosphate synthase [EC:2.5.1.1 2.5.1.10] (A)	Farnesyl pyrophosphate synthase 1, mitochondrial (Precursor) GN=FPS1 OS=Arabidopsis thaliana (Mouse-ear cress) PE=2 SV=2	farnesyl diphosphate synthase short form [Arabidopsis lyrata subsp. lyrata]
Radish_newGene_4	5.87935	7.08104	5.0936	14.227	25.9855	16.9297	54.3923	37.1201	36.9068	0.00288265	1.58096	up	1.80155e-10	-2.77103	down	0.00341067	-1.1686	down	--	--	--	--
Radish_newGene_40	3.05863	2.82706	5.19684	0.795286	0	6.10477	0	0	0	0.779528	-0.637894	normal	--	--	--	--	--	--	Molecular Function: glutamate dehydrogenase [NAD(P)] activity (GO:0004353);; Molecular Function: copper ion binding (GO:0005507);; Molecular Function: ATP binding (GO:0005524);; Cellular Component: mitochondrial matrix (GO:0005759);; Molecular Function: zinc ion binding (GO:0008270);; Biological Process: gamma-aminobutyric acid metabolic process (GO:0009448);; Biological Process: response to abse…	K00261|3.77551e-45|brp:103845860|glutamate dehydrogenase 1; K00261 glutamate dehydrogenase (NAD(P)) [EC:1.4.1.3] (A)	Glutamate dehydrogenase 1 GN=GDH1 OS=Arabidopsis thaliana (Mouse-ear cress) PE=2 SV=1	glutamate dehydrogenase [Brassica oleracea]
Radish_newGene_406	0.977349	0.572548	1.55905	0.61863	0.465949	1.45094	1.98324	0.678552	2.36863	0.840533	-0.352507	normal	0.547655	-0.589006	normal	0.402993	-0.932238	normal	--	K00784|3.39543e-06|eus:EUTSA_v10018981mg|hypothetical protein; K00784 ribonuclease Z [EC:3.1.26.11] (A)	Nuclear ribonuclease Z GN=NUZ OS=Arabidopsis thaliana (Mouse-ear cress) PE=2 SV=3	--
Radish_newGene_410	130.745	128.527	177.288	421.398	520.351	342.892	152.842	367.909	127.043	0.0115768	1.7972	normal	0.502386	-0.662064	normal	0.0938122	1.16209	normal	Cellular Component: cytoplasm (GO:0005737);; Cellular Component: plasma membrane (GO:0005886);; Biological Process: response to oxidative stress (GO:0006979);;	--	Protein PLANT CADMIUM RESISTANCE 2 GN=PCR2 OS=Arabidopsis thaliana (Mouse-ear cress) PE=1 SV=1	PREDICTED: protein PLANT CADMIUM RESISTANCE 2-like [Brassica rapa]
Radish_newGene_412	0.665903	0.206778	0.720989	0.476365	0.205998	0.270797	1.75199	1.04138	5.16382e-05	--	--	--	--	--	--	--	--	--	--	--	--	--
Radish_newGene_415	2.2819	1.76841	3.2647	1.79476	1.95459	1.29383	1.71082	2.35035	2.14022	0.627091	-0.543536	normal	0.840642	0.207543	normal	0.775441	-0.316059	normal	--	--	--	hypothetical protein ARALYDRAFT_920024 [Arabidopsis lyrata subsp. lyrata]
Radish_newGene_42	0.796422	1.1369	0	1.97934	4.27564	3.38859	1.70583	1.93976	2.12948	0.0593565	2.29972	normal	--	--	--	0.470967	0.771619	normal	--	--	--	--
Radish_newGene_423	7.73014	7.08378	14.6183	16.9656	17.6639	17.9288	5.55664	23.9945	10.6899	0.0823837	0.884304	normal	0.691112	-0.454381	normal	0.552556	0.458287	normal	--	--	--	BnaA09g55980D [Brassica napus]
Radish_newGene_424	1.89582	2.77154	2.56163	3.70093	5.58347	3.01949	5.14265	4.78951	3.94367	0.333993	0.753837	normal	0.159683	-0.938223	normal	0.851958	-0.161928	normal	--	--	--	BnaC03g02280D [Brassica napus]
Radish_newGene_430	10.502	12.4466	17.049	11.0456	16.2088	8.44433	5.30474	5.69095	4.09689	0.974766	-0.0714638	normal	0.0991548	1.39627	normal	0.117832	1.3481	normal	--	--	--	--
Radish_newGene_435	19.9435	30.844	18.9477	15.3616	18.1841	12.4147	3.6492	11.5522	12.5258	--	--	--	--	--	--	--	--	--	--	--	--	--
Radish_newGene_438	0.937523	5.39807	0.92895	0	0	0	0	0	0.417386	--	--	--	--	--	--	--	--	--	Biological Process: regulation of DNA replication (GO:0006275);; Biological Process: chromatin silencing (GO:0006342);; Cellular Component: chloroplast (GO:0009507);; Biological Process: regulation of G2/M transition of mitotic cell cycle (GO:0010389);; Biological Process: histone H3-K9 methylation (GO:0051567);;	--	--	BnaA06g30300D [Brassica napus]
Radish_newGene_441	2.56898	1.81413	2.06101	0	0.319029	0.224801	0.840647	0.932985	0	0.00453005	-3.65025	down	0.0581447	1.87829	normal	--	--	--	Cellular Component: extracellular region (GO:0005576);;	--	--	PREDICTED: uncharacterized protein LOC103854731 isoform X2 [Brassica rapa]
Radish_newGene_443	0.384724	0.575432	0.633719	1.92052	1.71558	0.542452	0	0	0	--	--	--	--	--	--	--	--	--	Molecular Function: inward rectifier potassium channel activity (GO:0005242);; Cellular Component: nucleus (GO:0005634);; Biological Process: potassium ion transport (GO:0006813);; Biological Process: response to abscisic acid (GO:0009737);; Biological Process: response to chitin (GO:0010200);; Molecular Function: outward rectifier potassium channel activity (GO:0015271);; Cellular Component: int…	--	Potassium channel SKOR GN=SKOR OS=Arabidopsis thaliana (Mouse-ear cress) PE=1 SV=1	hypothetical protein EUTSA_v10020072mg [Eutrema salsugineum]
Radish_newGene_445	10.6305	13.0095	8.36449	7.7925	5.45672	6.12932	8.87484	12.5533	11.4637	0.444997	-0.752339	normal	0.946549	-0.0816148	normal	0.325238	-0.817019	normal	Cellular Component: nucleus (GO:0005634);; Cellular Component: mitochondrion (GO:0005739);;	--	--	PREDICTED: uncharacterized protein LOC103837146 isoform X2 [Brassica rapa]
Radish_newGene_446	6.69635	6.7094	7.94531	6.24639	4.47583	5.98759	8.84023	3.97528	6.55437	0.643356	-0.356117	normal	0.814953	0.171028	normal	0.838683	-0.173363	normal	--	--	--	--
Radish_newGene_456	8.12847	5.39721	6.70387	6.19825	9.87542	7.04469	8.21659	7.6286	8.27516	0.847118	0.200594	normal	0.69695	-0.29711	normal	0.944332	-0.0756135	normal	--	--	--	BnaC01g17780D [Brassica napus]
Radish_newGene_457	4.24568e-05	4.42484e-07	7.97609e-06	0.00780281	1.36115e-05	3.40089e-06	0.384427	3.88959e-05	1.74529e-05	--	--	--	--	--	--	--	--	--	--	--	--	BnaC01g17780D [Brassica napus]
Radish_newGene_458	0.540898	0.756894	1.36033	3.13646	1.92505	1.26343	3.70661	2.47552	3.95236	--	--	--	0.0638937	-2.07939	normal	0.533697	-0.761978	normal	--	K00128|5.3398e-08|crb:CARUB_v10016983mg|hypothetical protein; K00128 aldehyde dehydrogenase (NAD) [EC:1.2.1.3] (A)	Aldehyde dehydrogenase family 2 member B4, mitochondrial (Precursor) GN=T17F15.130 OS=Arabidopsis thaliana (Mouse-ear cress) PE=2 SV=1	BnaA09g53800D [Brassica napus]
Radish_newGene_463	52.8243	65.6289	28.3352	63.9283	51.0346	67.3135	139.183	172.902	90.4573	0.544757	0.351175	normal	0.00138257	-1.52339	down	0.00530373	-1.15058	down	Molecular Function: hydrolase activity, hydrolyzing O-glycosyl compounds (GO:0004553);; Cellular Component: cell wall (GO:0005618);; Biological Process: cellular glucan metabolic process (GO:0006073);; Biological Process: phloem or xylem histogenesis (GO:0010087);; Molecular Function: xyloglucan:xyloglucosyl transferase activity (GO:0016762);; Cellular Component: apoplast (GO:0048046);;	K08235|7.95272e-57|brp:103827547|probable xyloglucan endotransglucosylase/hydrolase protein 27; K08235 xyloglucan:xyloglucosyl transferase [EC:2.4.1.207] (A)	Probable xyloglucan endotransglucosylase/hydrolase protein 27 (Precursor) GN=T23K3.4 OS=Arabidopsis thaliana (Mouse-ear cress) PE=2 SV=2	BnaA06g34490D [Brassica napus]
Radish_newGene_474	56.9095	69.6607	77.2106	60.8696	59.2636	55.8997	145.032	122.166	117.842	0.853893	-0.133955	normal	0.0169612	-0.927022	normal	0.00628846	-1.04372	down	Cellular Component: mitochondrion (GO:0005739);;	--	--	PREDICTED: uncharacterized protein LOC103834101 [Brassica rapa]
Radish_newGene_476	5.65493	3.39024	3.19823	1.38696	1.85453	2.73078	3.33618	1.55267	2.27947	0.218819	-1.07008	normal	0.322892	0.797018	normal	0.840784	-0.255956	normal	--	--	--	--
Radish_newGene_485	0.122583	1.39209	0.147989	0.753179	2.23596	1.21543	2.91215	3.87142	0.78661	--	--	--	0.0738676	-2.48096	normal	0.501084	-0.807247	normal	--	--	--	PREDICTED: uncharacterized protein LOC103836647 isoform X3 [Brassica rapa]
Radish_newGene_486	3.54139	2.38309	2.9585	2.12931	4.28212	3.41673	2.16331	3.28371	2.84906	0.900025	0.157053	normal	0.879052	0.153477	normal	0.706736	0.335716	normal	--	--	--	--
Radish_newGene_489	1.31146	1.07942	1.17605	0.595041	0.919195	1.14491	0.946083	1.59586	1.58283	0.74289	-0.38023	normal	0.828772	-0.208521	normal	0.499904	-0.563875	normal	--	--	--	--
Radish_newGene_49	27.643	23.5997	26.5359	26.1218	23.7933	28.0254	20.5407	20.0103	19.5607	0.915567	0.075427	normal	0.450529	0.344249	normal	0.324319	0.436847	normal	--	K10798|2.32724e-08|brp:103867889|poly [ADP-ribose] polymerase 1; K10798 poly [ADP-ribose] polymerase [EC:2.4.2.30] (A)	Poly [ADP-ribose] polymerase 1 GN=PARP1 OS=Arabidopsis thaliana (Mouse-ear cress) PE=1 SV=2	PREDICTED: poly [ADP-ribose] polymerase 1 isoform X2 [Brassica rapa]
Radish_newGene_495	2.08335	2.06883	0.900839	2.57958	5.10542	3.70425	3.72619	3.30152	3.8809	0.0459069	1.19746	normal	0.0520188	-1.12118	normal	0.905009	0.0978398	normal	Cellular Component: nuclear pore (GO:0005643);; Biological Process: protein import into nucleus (GO:0006606);; Molecular Function: protein transporter activity (GO:0008565);; Biological Process: regulation of RNA splicing (GO:0043484);;	K15436|3.255e-31|eus:EUTSA_v10003602mg|hypothetical protein; K15436 transportin-3 (A)	--	BnaA06g22080D [Brassica napus]
Radish_newGene_498	8.73859	161.698	80.1379	0	0	0	0	0	0	--	--	--	--	--	--	--	--	--	--	--	--	BnaA07g09240D [Brassica napus]
Radish_newGene_499	0.212878	0.0564841	0.660632	0.0658818	0.0692939	0.076905	2.31606	1.47918	2.59889	--	--	--	0.00109966	-2.91903	down	2.25857e-06	-5.00391	down	--	--	--	BnaA01g20180D [Brassica napus]
Radish_newGene_500	39.4756	29.8429	19.374	29.6799	18.0843	22.4846	33.4629	19.0913	27.5793	0.801903	-0.32126	normal	0.946872	0.0921079	normal	0.856898	-0.217993	normal	Biological Process: cell morphogenesis (GO:0000902);; Cellular Component: vacuolar membrane (GO:0005774);; Cellular Component: endoplasmic reticulum (GO:0005783);; Cellular Component: Golgi apparatus (GO:0005794);; Biological Process: protein targeting to vacuole (GO:0006623);; Biological Process: calcium ion transport (GO:0006816);; Biological Process: Golgi organization (GO:0007030);; Biologica…	--	--	BnaC03g43490D [Brassica napus]
Radish_newGene_503	26.421	17.953	24.3987	23.9911	27.0745	21.2275	20.3731	19.7047	23.0411	0.942691	0.0675721	normal	0.667808	0.256161	normal	0.554241	0.341449	normal	--	--	--	--
Radish_newGene_504	9.60096	34.9914	17.1877	8.19511	14.3427	2.70743	8.84199	12.0082	18.7108	0.390889	-1.26297	normal	0.553806	0.624686	normal	0.562769	-0.619367	normal	Molecular Function: copper ion binding (GO:0005507);; Cellular Component: plant-type cell wall (GO:0009505);; Cellular Component: plasmodesma (GO:0009506);; Biological Process: plant-type cell wall organization (GO:0009664);; Biological Process: plant-type cell wall biogenesis (GO:0009832);; Cellular Component: membrane (GO:0016020);; Molecular Function: oxidoreductase activity (GO:0016491);; Mol…	--	Monocopper oxidase-like protein SKU5 (Precursor) GN=SKU5 OS=Arabidopsis thaliana (Mouse-ear cress) PE=1 SV=1	PREDICTED: L-ascorbate oxidase homolog [Brassica rapa]
Radish_newGene_509	21.9661	15.9211	19.0288	13.4107	10.2913	18.0559	12.6297	8.97592	11.4134	0.405274	-0.420228	normal	0.0761363	0.792433	normal	0.470507	0.387066	normal	--	--	--	--
Radish_newGene_51	22.3122	107.032	33.5499	50.8875	15.1135	0	36.8605	0	64.5692	--	--	--	--	--	--	--	--	--	Molecular Function: L-aspartate:2-oxoglutarate aminotransferase activity (GO:0004069);; Cellular Component: cytosol (GO:0005829);; Biological Process: cellular amino acid metabolic process (GO:0006520);; Biological Process: ethylene biosynthetic process (GO:0009693);; Molecular Function: pyridoxal phosphate binding (GO:0030170);; Molecular Function: L-phenylalanine:2-oxoglutarate aminotransferase…	K14454|5.11199e-33|brp:103838043|aspartate aminotransferase, cytoplasmic isozyme 2; K14454 aspartate aminotransferase, cytoplasmic [EC:2.6.1.1] (A)	Aspartate aminotransferase, cytoplasmic isozyme 2 GN=ASP4 OS=Arabidopsis thaliana (Mouse-ear cress) PE=2 SV=2	BnaC04g36800D [Brassica napus]
Radish_newGene_519	8.81595	9.11426	5.2493	8.26043	15.5534	12.8668	12.7423	10.0173	16.0599	0.336812	0.670604	normal	0.221374	-0.76131	normal	0.942545	-0.0715316	normal	--	--	--	--
Radish_newGene_52	9.10034	5.26951	14.3997	18.2406	20.2779	14.3204	13.348	11.3045	11.1834	0.0576543	0.900708	normal	0.596913	-0.294797	normal	0.155136	0.624942	normal	Molecular Function: protein binding (GO:0005515);; Cellular Component: cytoplasm (GO:0005737);; Cellular Component: plasma membrane (GO:0005886);; Biological Process: water transport (GO:0006833);; Biological Process: oligopeptide transport (GO:0006857);; Molecular Function: arsenite transmembrane transporter activity (GO:0015105);; Molecular Function: water channel activity (GO:0015250);; Biolog…	K09874|5.55175e-109|brp:103856927|aquaporin NIP1-2-like; K09874 aquaporin NIP (A)	Aquaporin NIP1-2, N-terminally processed GN=F13C5.80 OS=Arabidopsis thaliana (Mouse-ear cress) PE=2 SV=2	PREDICTED: aquaporin NIP1-2-like [Brassica rapa]
Radish_newGene_520	1.73531	3.10979	1.76242	2.96969	2.37262	2.00207	3.17721	2.06807	2.36517	0.924561	0.172458	normal	0.852827	-0.218422	normal	1	-0.0312842	normal	--	--	--	--
Radish_newGene_521	3.02446	2.66099	3.56357	4.43205	4.37575	5.85085	2.34831	3.06981	4.45274	0.597645	0.672202	normal	0.997611	-0.047264	normal	0.5305	0.641603	normal	Cellular Component: mitochondrion (GO:0005739);; Biological Process: purine nucleobase transport (GO:0006863);; Cellular Component: chloroplast (GO:0009507);;	K15032|4.85407e-10|brp:103838422|uncharacterized LOC103838422; K15032 mTERF domain-containing protein, mitochondrial (A)	Serrate RNA effector molecule GN=SE OS=Arabidopsis thaliana (Mouse-ear cress) PE=1 SV=2	BnaC09g13860D [Brassica napus]
Radish_newGene_525	37.3901	28.7276	49.1847	13.5233	20.9876	12.5753	13.3039	9.06295	10.2435	0.0171436	-1.24117	normal	0.000788575	1.81585	up	0.450413	0.594654	normal	Cellular Component: nucleus (GO:0005634);; Biological Process: protein targeting to chloroplast (GO:0045036);; Biological Process: positive regulation of transcription, DNA-templated (GO:0045893);;	--	Protein CHLOROPLAST IMPORT APPARATUS 2 (Precursor) GN=CIA2 OS=Arabidopsis thaliana (Mouse-ear cress) PE=2 SV=1	PREDICTED: protein CHLOROPLAST IMPORT APPARATUS 2 isoform X2 [Brassica rapa]
Radish_newGene_527	18.2927	2.55292	0	26.6469	0	3.23209	44.603	25.6076	14.0582	--	--	--	--	--	--	--	--	--	--	--	--	BnaA05g17230D [Brassica napus]
Radish_newGene_53	2.66576	6.00546	6.36821	5.09256	4.92324	6.51374	13.5154	14.0985	8.74813	--	--	--	0.194649	-1.33479	normal	0.294857	-1.11814	normal	Molecular Function: iron ion binding (GO:0005506);; Biological Process: pentose-phosphate shunt (GO:0006098);; Biological Process: rRNA processing (GO:0006364);; Cellular Component: chloroplast thylakoid membrane (GO:0009535);; Biological Process: response to blue light (GO:0009637);; Biological Process: plastid organization (GO:0009657);; Cellular Component: chloroplast envelope (GO:0009941);; B…	--	--	hypothetical protein EUTSA_v10014045mg [Eutrema salsugineum]
Radish_newGene_531	19.6843	11.8997	17.3155	15.7242	17.0445	18.5633	17.1471	15.219	16.3139	0.959987	0.0533998	normal	0.935104	0.0593383	normal	0.84768	0.131204	normal	--	--	--	--
Radish_newGene_532	10.8384	9.33912	6.94155	10.6456	10.9386	11.3585	14.8868	11.9294	13.9325	0.646957	0.28928	normal	0.22519	-0.572505	normal	0.623518	-0.265626	normal	--	--	--	--
Radish_newGene_535	29.1924	19.8371	62.1737	8.30411	11.3683	9.62481	12.4902	8.58645	16.2424	0.125805	-1.94983	normal	0.132207	1.57894	normal	0.498691	-0.355153	normal	Molecular Function: structural constituent of ribosome (GO:0003735);; Cellular Component: ribosome (GO:0005840);; Biological Process: translation (GO:0006412);; Cellular Component: chloroplast (GO:0009507);;	K02959|1.08434e-39|aly:ARALYDRAFT_475585|ribosomal protein S16; K02959 small subunit ribosomal protein S16 (A)	30S ribosomal protein S16, chloroplastic {ECO:0000255|HAMAP-Rule:MF_00385} OS=Sinapis alba (White mustard) PE=3 SV=1	ribosomal protein S16 [Brassica oleracea]
Radish_newGene_540	0.826221	2.10793	1.75425	5.17933	3.33103	3.52583	2.35481	1.90429	3.5806	0.187838	1.42541	normal	--	--	--	0.506087	0.65414	normal	Cellular Component: nucleus (GO:0005634);; Molecular Function: protein dimerization activity (GO:0046983);;	--	Transcription factor bHLH133 GN=BHLH133 OS=Arabidopsis thaliana (Mouse-ear cress) PE=2 SV=1	hypothetical protein AALP_AA3G365900 [Arabis alpina]
Radish_newGene_548	0.4066	1.63595	0.190561	0.52541	1.1507	0.371792	0.843846	1.86212	1.00444	--	--	--	--	--	--	--	--	--	--	--	--	BnaUnng04030D [Brassica napus]
Radish_newGene_55	0.123999	0.258911	0.160546	1.06729	1.79913	0.686033	0.157076	0	0	--	--	--	--	--	--	--	--	--	--	--	--	--
Radish_newGene_552	17.6354	22.853	22.0616	14.7323	14.9871	15.4693	20.8132	15.3315	15.7783	0.632093	-0.405387	normal	0.750274	0.244488	normal	0.883481	-0.143749	normal	Biological Process: intracellular protein transport (GO:0006886);; Molecular Function: protein transporter activity (GO:0008565);; Biological Process: vesicle-mediated transport (GO:0016192);; Cellular Component: AP-3 adaptor complex (GO:0030123);; Cellular Component: clathrin vesicle coat (GO:0030125);;	K12399|2.86581e-31|aly:ARALYDRAFT_485438|clathrin adaptor complex small chain family protein; K12399 AP-3 complex subunit sigma (A)	AP-3 complex subunit sigma GN=At3g50860 OS=Arabidopsis thaliana (Mouse-ear cress) PE=2 SV=1	clathrin adaptor complex small chain family protein [Arabidopsis lyrata subsp. lyrata]
Radish_newGene_56	21.9679	18.1808	22.0783	15.6792	16.9166	18.1483	28.4212	26.8526	25.3057	0.514482	-0.323806	normal	0.427506	-0.332945	normal	0.105767	-0.636995	normal	--	--	--	--
Radish_newGene_566	79.0993	18.488	43.4307	43.8002	30.5374	32.4112	21.4387	10.0236	0	0.792196	-0.37602	normal	0.101951	2.17026	normal	0.00672439	1.81426	up	Molecular Function: UDP-galactose transmembrane transporter activity (GO:0005459);; Molecular Function: UDP-glucose transmembrane transporter activity (GO:0005460);; Cellular Component: Golgi apparatus (GO:0005794);; Cellular Component: plasma membrane (GO:0005886);; Biological Process: UDP-glucose transport (GO:0015786);; Cellular Component: integral component of membrane (GO:0016021);; Biologic…	K15281|1.00406e-14|brp:103834601|putative UDP-sugar transporter DDB_G0278631; K15281 solute carrier family 35 (A)	--	PREDICTED: putative UDP-sugar transporter DDB_G0278631 isoform X1 [Brassica rapa]
Radish_newGene_567	8.58988	7.77773	5.32386	9.04759	11.7103	8.48533	14.5631	7.04145	8.38231	0.666933	0.534742	normal	0.580123	-0.537781	normal	1	0.0145526	normal	--	--	--	BnaC02g36480D [Brassica napus]
Radish_newGene_568	8.86042	6.00635	5.12642	5.47112	6.14467	10.5563	8.84107	5.18087	5.05904	1	-0.00148441	normal	0.636219	0.36381	normal	0.626551	0.383264	normal	Molecular Function: mRNA binding (GO:0003729);;	K17943|3.86523e-09|brp:103863640|pumilio homolog 6, chloroplastic-like; K17943 pumilio RNA-binding family (A)	Pumilio homolog 6, chloroplastic (Precursor) GN=APUM6 OS=Arabidopsis thaliana (Mouse-ear cress) PE=1 SV=1	BnaC05g14610D [Brassica napus]
Radish_newGene_57	1.26212	2.5681	2.57712	2.27593	2.64293	5.34268	4.27388	3.60485	4.73399	0.492912	0.704416	normal	0.17365	-1.01323	normal	0.740381	-0.291448	normal	--	--	--	--
Radish_newGene_576	0.943681	0.89943	1.56257	2.3684	1.81718	2.8484	1.7892	0.445452	0.571266	0.425794	1.06735	normal	--	--	--	0.195476	1.37658	normal	Cellular Component: mitochondrial inner membrane (GO:0005743);; Biological Process: mitochondrial proton-transporting ATP synthase complex assembly (GO:0033615);;	K18192|9.4452e-35|brp:103843408|mitochondrial ATPase complex subunit ATP10-like; K18192 mitochondrial ATPase complex subunit ATP10 (A)	--	PREDICTED: mitochondrial ATPase complex subunit ATP10-like isoform X1 [Brassica rapa]
Radish_newGene_583	5.60045	5.68524	2.93829	8.62207	12.0765	8.10648	9.20263	7.81269	9.47491	0.0673151	1.05293	normal	0.102289	-0.961188	normal	0.888219	0.110926	normal	Molecular Function: hydrolase activity, hydrolyzing O-glycosyl compounds (GO:0004553);; Cellular Component: extracellular region (GO:0005576);; Biological Process: carbohydrate metabolic process (GO:0005975);;	--	--	BnaA08g16960D [Brassica napus]
Radish_newGene_586	41.8866	40.0752	54.8585	20.4707	34.1559	32.8158	29.7117	41.9399	32.7774	0.490475	-0.570473	normal	0.676035	0.322593	normal	0.811357	-0.224413	normal	--	--	--	--
Radish_newGene_591	3.00671	4.68877	4.98959	3.47987	3.06225	3.6173	4.68388	7.07052	6.31115	0.840513	-0.287078	normal	0.472051	-0.592289	normal	0.283497	-0.860601	normal	--	--	--	--
Radish_newGene_593	40.3015	38.5457	23.801	136.064	92.8157	91.2721	191.945	320.02	156.923	7.15132e-05	1.71795	up	2.59272e-05	-2.75581	down	0.0578467	-1.0166	normal	Cellular Component: extracellular region (GO:0005576);;	--	--	BnaA05g15140D [Brassica napus]
Radish_newGene_598	4.22138	3.47247	2.15279	11.1756	11.4107	6.29521	9.22532	5.50863	11.7026	0.12336	1.65241	normal	0.111033	-1.53107	normal	0.920401	0.133191	normal	Molecular Function: aminopeptidase activity (GO:0004177);; Cellular Component: vacuolar membrane (GO:0005774);; Cellular Component: cytosol (GO:0005829);; Biological Process: proteolysis (GO:0006508);; Biological Process: fatty acid beta-oxidation (GO:0006635);; Molecular Function: metallopeptidase activity (GO:0008237);; Molecular Function: zinc ion binding (GO:0008270);; Cellular Component: chl…	K01267|3.83218e-20|eus:EUTSA_v10015798mg|hypothetical protein; K01267 aspartyl aminopeptidase [EC:3.4.11.21] (A)	Probable aspartyl aminopeptidase GN=RCOM_1506700 OS=Ricinus communis (Castor bean) PE=2 SV=2	hypothetical protein EUTSA_v10015798mg [Eutrema salsugineum]
Radish_newGene_604	0	0.267303	0	0	0.647129	0.346065	0.161717	0.261026	1.30204	--	--	--	--	--	--	--	--	--	--	K13103|4.31931e-06|sbi:SORBI_06g022360|SORBIDRAFT_06g022360, Sb06g022360; hypothetical protein; K13103 tuftelin-interacting protein 11 (A)	--	hypothetical protein ZEAMMB73_969134 [Zea mays]
Radish_newGene_606	1.59194	0.175936	0	0.195161	0	0.222325	0.618413	0.339102	0.171238	--	--	--	--	--	--	--	--	--	--	--	Pentatricopeptide repeat-containing protein At3g62540, mitochondrial (Precursor) GN=At3g62540 OS=Arabidopsis thaliana (Mouse-ear cress) PE=2 SV=1	hypothetical protein CARUB_v10019235mg [Capsella rubella]
Radish_newGene_610	1.31223	2.13874	2.53816	1.86766	2.01394	1.38826	0.429272	0.231167	2.00825	0.931338	-0.196621	normal	0.271194	1.22911	normal	0.40191	1.035	normal	--	--	ABC transporter G family member 41 GN=FCAALL.459 OS=Arabidopsis thaliana (Mouse-ear cress) PE=2 SV=1	BnaA05g13410D [Brassica napus]
Radish_newGene_611	2.29151	1.14894	0.910121	2.67726	2.17076	5.38933	2.91563	2.37997	3.78188	--	--	--	--	--	--	0.917665	0.172974	normal	--	--	--	--
Radish_newGene_628	92.4579	71.3716	76.4925	158.352	134.491	95.2093	172.909	183.339	193.811	0.0162091	1.21677	normal	0.0269184	-1.16502	normal	0.92936	0.0679132	normal	--	--	--	--
Radish_newGene_633	17.4071	19.4162	20.8884	22.9333	25.0733	29.9505	32.8389	21.0063	25.5336	0.658338	0.540828	normal	0.555592	-0.560758	normal	1	-0.00332906	normal	--	--	--	--
Radish_newGene_635	19.5662	15.8735	20.9507	36.669	44.1561	30.6622	28.5151	23.4859	29.6414	0.00661457	1.00499	up	0.191755	-0.57836	normal	0.291177	0.444199	normal	Molecular Function: magnesium ion binding (GO:0000287);; Cellular Component: cytoplasm (GO:0005737);; Biological Process: tRNA modification (GO:0006400);; Molecular Function: tRNA guanylyltransferase activity (GO:0008193);;	K10761|5.98773e-27|brp:103857389|tRNA(His) guanylyltransferase 1; K10761 tRNA(His) guanylyltransferase [EC:2.7.7.79] (A)	tRNA(His) guanylyltransferase 1 GN=THG1 OS=Arabidopsis thaliana (Mouse-ear cress) PE=1 SV=1	PREDICTED: tRNA(His) guanylyltransferase 1 [Brassica rapa]
Radish_newGene_640	3.70181	1.86178	1.51338	2.41866	5.78185	2.66827	0.731703	1.01415	3.32287	0.696875	0.637692	normal	0.766959	0.453799	normal	0.343806	1.10668	normal	--	--	--	BnaC07g09680D [Brassica napus]
Radish_newGene_643	1.93239	4.0456	1.39635	6.23992	2.82788	4.82993	128.868	113.902	111.953	--	--	--	1.05112e-31	-5.60454	down	3.59989e-28	-4.62273	down	Molecular Function: diacylglycerol O-acyltransferase activity (GO:0004144);; Cellular Component: nucleus (GO:0005634);; Biological Process: response to nitrate (GO:0010167);; Biological Process: nitrate transport (GO:0015706);; Biological Process: glycerolipid biosynthetic process (GO:0045017);;	--	--	BnaA02g01260D [Brassica napus]
Radish_newGene_648	0.744098	0.233304	0.795158	1.16227	1.41839	0.886989	1.64619	0.666035	1.57425	--	--	--	--	--	--	--	--	--	--	K14556|1.46215e-11|eus:EUTSA_v10024329mg|hypothetical protein; K14556 U3 small nucleolar RNA-associated protein 12 (A)	--	hypothetical protein EUTSA_v10024329mg [Eutrema salsugineum]
Radish_newGene_65	6.4222	2.81461	3.37411	3.98127	1.85198	4.36282	0.701147	1.27391	1.30927	0.812099	-0.32456	normal	0.029968	2.00617	normal	0.0921738	1.69638	normal	Molecular Function: endoribonuclease activity (GO:0004521);;	K06927|1.11412e-10|brp:103859035|diphthine--ammonia ligase-like; K06927 diphthine-ammonia ligase [EC:6.3.1.14] (A)	--	BnaA03g28580D [Brassica napus]
Radish_newGene_650	81.1687	113.723	40.7344	138.489	144.012	106.489	50.3981	121.157	68.0998	0.227209	0.792297	normal	0.995724	0.0264871	normal	0.175845	0.842627	normal	Cellular Component: endoplasmic reticulum (GO:0005783);; Cellular Component: Golgi apparatus (GO:0005794);; Biological Process: protein folding (GO:0006457);; Biological Process: response to heat (GO:0009408);; Biological Process: systemic acquired resistance (GO:0009627);; Biological Process: response to high light intensity (GO:0009644);; Biological Process: response to endoplasmic reticulum st…	--	--	PREDICTED: uncharacterized protein LOC103849034 [Brassica rapa]
Radish_newGene_651	0.258444	0.327795	0.060425	0.17892	0.12797	0.156994	3.53801	1.33882	2.5478	--	--	--	9.81344e-05	-3.68515	down	5.97649e-05	-4.18384	down	--	--	--	PREDICTED: putative ribonuclease H protein At1g65750 [Brassica rapa]
Radish_newGene_665	35.6547	20.0538	31.1763	32.9824	28.3548	35.1372	18.8893	13.7993	20.2033	0.762723	0.171075	normal	0.111826	0.691758	normal	0.0239709	0.877017	normal	Biological Process: protein peptidyl-prolyl isomerization (GO:0000413);; Molecular Function: peptidyl-prolyl cis-trans isomerase activity (GO:0003755);; Molecular Function: FK506 binding (GO:0005528);; Cellular Component: extracellular region (GO:0005576);; Biological Process: rRNA processing (GO:0006364);; Biological Process: protein folding (GO:0006457);; Cellular Component: chloroplast thylako…	--	Peptidyl-prolyl cis-trans isomerase FKBP20-2, chloroplastic (Precursor) GN=FKBP20-2 OS=Arabidopsis thaliana (Mouse-ear cress) PE=1 SV=1	PREDICTED: peptidyl-prolyl cis-trans isomerase FKBP20-2, chloroplastic [Brassica rapa]
Radish_newGene_666	18.3715	17.2585	36.9199	15.419	13.3623	28.3546	28.4002	20.1459	36.804	0.732723	-0.374135	normal	0.912328	-0.119851	normal	0.578893	-0.480383	normal	--	K10801|3.66314e-06|crb:CARUB_v10013672mg|hypothetical protein; K10801 methyl-CpG-binding domain protein 4 [EC:3.2.2.-] (A)	--	BnaA07g00790D [Brassica napus]
Radish_newGene_669	1.00793e-07	0.296996	1.71496e-07	0.508564	1.91958	0.782497	0.736541	0.141424	0.283089	--	--	--	--	--	--	--	--	--	--	--	--	--
Radish_newGene_670	2.45052	4.90208	4.38619	6.42291	7.85889	7.79302	11.5876	11.6414	13.7696	0.164183	1.01886	normal	0.00201159	-1.76277	down	0.208395	-0.72603	normal	--	--	--	--
Radish_newGene_674	1.92858	0	1.01535	0.951393	0	2.08716	12.6556	12.8537	13.1337	--	--	--	0.000167571	-3.82073	down	0.000155783	-3.79163	down	--	--	--	--
Radish_newGene_675	8.13714	5.68695	7.5754	7.16893	15.8019	11.7989	11.2531	6.39023	6.02755	0.52072	0.71057	normal	0.879893	-0.19725	normal	0.582456	0.535637	normal	Molecular Function: SNAP receptor activity (GO:0005484);; Biological Process: intracellular protein transport (GO:0006886);; Cellular Component: membrane (GO:0016020);; Biological Process: vesicle-mediated transport (GO:0016192);;	K08488|2.80448e-25|brp:103846293|syntaxin-21; K08488 syntaxin 7 (A)	Syntaxin-22 GN=MSD23.9 OS=Arabidopsis thaliana (Mouse-ear cress) PE=1 SV=1	syntaxin-like protein [Brassica oleracea]
Radish_newGene_676	14.5522	10.1819	19.016	20.4206	18.1108	12.7331	7.87273	11.6677	14.0981	0.78253	0.254311	normal	0.659583	0.338395	normal	0.366882	0.608972	normal	Biological Process: maltose metabolic process (GO:0000023);; Cellular Component: nucleus (GO:0005634);; Cellular Component: chloroplast stroma (GO:0009570);; Biological Process: photosystem II assembly (GO:0010207);; Biological Process: NAD(P)H dehydrogenase complex assembly (GO:0010275);; Cellular Component: NAD(P)H dehydrogenase complex (plastoquinone) (GO:0010598);; Biological Process: mRNA mo…	--	--	PREDICTED: uncharacterized protein LOC103864210 [Brassica rapa]
Radish_newGene_679	5.2696	3.31606	3.26994	7.59308	7.27808	2.63716	6.49939	5.68877	11.5987	0.700544	0.591224	normal	0.252829	-1.0741	normal	0.666429	-0.471357	normal	--	--	Rhodanese-like domain-containing protein 4, chloroplastic (Precursor) GN=F2N1.31 OS=Arabidopsis thaliana (Mouse-ear cress) PE=1 SV=2	BnaA09g00250D [Brassica napus]
Radish_newGene_68	15.6751	9.01237	8.87521	5.59535	4.98313	6.70746	6.36249	7.51363	6.82258	0.517989	-0.869077	normal	0.543426	0.651532	normal	--	--	--	--	--	--	--
Radish_newGene_683	1.60882	3.16871	2.94362	0.985501	2.70247	1.86097	4.50026	4.65197	6.36746	0.689345	-0.519586	normal	0.204721	-0.929959	normal	0.0467752	-1.42615	normal	--	--	SPX domain-containing membrane protein At1g63010 GN=At1g63010 OS=Arabidopsis thaliana (Mouse-ear cress) PE=2 SV=1	BnaA09g53000D [Brassica napus]
Radish_newGene_688	7.62539	10.0086	15.4449	11.4169	20.3493	9.16735	9.73037	8.91862	7.49796	0.734563	0.350862	normal	0.785085	0.263943	normal	0.422301	0.638389	normal	Molecular Function: serine-type carboxypeptidase activity (GO:0004185);; Cellular Component: extracellular region (GO:0005576);; Biological Process: proteolysis (GO:0006508);;	K16296|1.28598e-70|brp:103829513|serine carboxypeptidase-like 10; K16296 serine carboxypeptidase-like clade I [EC:3.4.16.-] (A)	Serine carboxypeptidase-like 10 (Precursor) GN=F21P24.6 OS=Arabidopsis thaliana (Mouse-ear cress) PE=2 SV=1	PREDICTED: serine carboxypeptidase-like 10 [Brassica rapa]
Radish_newGene_689	30.5171	17.0186	34.0722	27.9036	24.7673	37.2539	43.4083	47.6581	44.692	0.771446	0.285443	normal	0.0945765	-0.972253	normal	0.264189	-0.667984	normal	--	--	--	--
Radish_newGene_69	14.2667	10.7294	8.77958	12.2881	10.5792	13.3116	17.1496	13.9588	11.8563	0.929757	0.110824	normal	0.601475	-0.372191	normal	0.76081	-0.243059	normal	--	--	--	--
Radish_newGene_693	3.17103	3.47637	1.49928	3.91697	1.4742	16.551	0	0	2.25567	--	--	--	--	--	--	--	--	--	Molecular Function: hydrolase activity, hydrolyzing O-glycosyl compounds (GO:0004553);; Cellular Component: cell wall (GO:0005618);; Biological Process: cellular glucan metabolic process (GO:0006073);; Molecular Function: xyloglucan:xyloglucosyl transferase activity (GO:0016762);; Cellular Component: apoplast (GO:0048046);;	K08235|2.22976e-43|eus:EUTSA_v10022791mg|hypothetical protein; K08235 xyloglucan:xyloglucosyl transferase [EC:2.4.1.207] (A)	Probable xyloglucan endotransglucosylase/hydrolase protein 10 (Precursor) GN=T6B13.14 OS=Arabidopsis thaliana (Mouse-ear cress) PE=2 SV=1	hypothetical protein EUTSA_v10022791mg [Eutrema salsugineum]
Radish_newGene_695	2.66675e-05	3.46598e-05	0.000397252	0.00258577	0.000104371	0.000568288	7.67234	1.2258	0.00059936	--	--	--	--	--	--	--	--	--	Molecular Function: endonuclease activity (GO:0004519);;	--	--	hypothetical protein VITISV_002825 [Vitis vinifera]
Radish_newGene_697	1.63485	1.36769	0.639299	0.397401	1.51172	2.27599	0.207439	1.22691	0.17528	--	--	--	--	--	--	--	--	--	--	--	--	BnaC01g37660D [Brassica napus]
Radish_newGene_698	2037.12	893.895	1559.94	1386.65	1599.39	1663.65	2478.15	1211.85	2116.29	0.946804	0.0592783	normal	0.498582	-0.408088	normal	0.527067	-0.333791	normal	Molecular Function: endonuclease activity (GO:0004519);;	--	--	hypothetical protein L484_002552 [Morus notabilis]
Radish_newGene_709	23.5671	18.2038	19.3734	43.3739	60.0714	42.9934	124.012	84.0005	107.217	6.08811e-05	1.28699	up	2.19644e-14	-2.40571	down	0.000315473	-1.10047	down	Biological Process: RNA splicing, via endonucleolytic cleavage and ligation (GO:0000394);; Molecular Function: protein serine/threonine kinase activity (GO:0004674);; Molecular Function: protein serine/threonine/tyrosine kinase activity (GO:0004712);; Molecular Function: ATP binding (GO:0005524);; Cellular Component: cytoplasm (GO:0005737);; Cellular Component: plasma membrane (GO:0005886);; Biol…	--	--	protein kinase [Arabidopsis thaliana]
Radish_newGene_710	0.475082	0.606604	0.724796	0.354375	1.02539	0.806837	2.06859	2.32891	3.3224	--	--	--	0.0204778	-2.23605	normal	0.0422421	-1.94243	normal	--	--	--	PREDICTED: uncharacterized protein LOC103843522 [Brassica rapa]
Radish_newGene_716	16.2281	14.6032	16.1112	14.8778	10.0726	19.0119	8.5514	3.99849	5.41947	0.944291	-0.0692878	normal	0.0136188	1.36404	normal	0.0180185	1.3076	normal	--	--	--	--
Radish_newGene_719	5.641	3.72724	7.85198	4.02835	4.12084	3.24446	5.51059	6.45638	11.047	0.463331	-0.603147	normal	0.524662	-0.451836	normal	0.124576	-1.04085	normal	Cellular Component: chloroplast stroma (GO:0009570);;	--	--	BnaA01g11290D [Brassica napus]
Radish_newGene_722	34.7013	14.4706	15.8394	16.5494	25.8718	11.278	39.6417	127.739	49.1162	--	--	--	--	--	--	--	--	--	--	--	--	BnaA09g31020D [Brassica napus]
Radish_newGene_723	0	0.637452	0	0	0.413022	0	0.381366	0	3.52623	--	--	--	--	--	--	--	--	--	Molecular Function: triglyceride lipase activity (GO:0004806);; Cellular Component: vacuole (GO:0005773);; Biological Process: lipid metabolic process (GO:0006629);; Cellular Component: chloroplast (GO:0009507);; Cellular Component: membrane (GO:0016020);;	--	--	PREDICTED: uncharacterized protein LOC103854371 [Brassica rapa]
Radish_newGene_728	9.744	5.44306	1.6464	10.5113	5.71956	14.9787	3.97752	1.91997	0.514924	0.410776	0.89782	normal	0.287766	1.44246	normal	0.00590978	2.35922	up	--	K12619|4.8014e-09|crb:CARUB_v10019710mg|hypothetical protein; K12619 5'-3' exoribonuclease 2 [EC:3.1.13.-] (A)	5&apos;-3&apos; exoribonuclease 3 GN=XRN3 OS=Arabidopsis thaliana (Mouse-ear cress) PE=2 SV=1	BnaC08g03500D [Brassica napus]
Radish_newGene_73	20.9233	21.3442	54.4382	56.8658	18.8228	34.1868	24.3732	20.3337	10.8576	--	--	--	--	--	--	--	--	--	--	--	--	--
Radish_newGene_735	6.89768	4.28801	5.76703	4.02804	4.56427	4.43436	26.2511	15.257	22.66	0.448475	-0.389672	normal	2.90757e-06	-1.92833	down	2.54796e-07	-2.30214	down	--	--	--	--
Radish_newGene_741	0.449385	1.86862	2.99907	2.17886	4.15791	8.35989	0	0	0	--	--	--	--	--	--	--	--	--	--	--	--	--
Radish_newGene_749	0	1.63718	0.179346	0	0.184904	0	0.179806	0	0.150623	--	--	--	--	--	--	--	--	--	Cellular Component: extracellular region (GO:0005576);; Biological Process: floral organ abscission (GO:0010227);; Biological Process: root hair cell differentiation (GO:0048765);;	--	Protein IDA-LIKE 1 (Precursor) GN=IDL1 OS=Arabidopsis thaliana (Mouse-ear cress) PE=2 SV=1	PREDICTED: protein IDA-LIKE 1-like [Brassica rapa]
Radish_newGene_756	3.5054	2.15058	2.93263	2.01299	4.0756	2.17412	4.54883	4.48106	4.10609	0.99984	-0.028799	normal	0.33627	-0.632501	normal	0.335891	-0.6372	normal	Cellular Component: cytoplasm (GO:0005737);;	--	--	BnaC04g35700D [Brassica napus]
Radish_newGene_759	5.77077	6.22321	5.5032	8.78129	16.5378	10.9487	11.1455	11.3707	13.7361	0.0743879	1.08879	normal	0.0573529	-1.13285	normal	0.990076	-0.0229531	normal	--	K01792|9.22653e-29|eus:EUTSA_v10006104mg|hypothetical protein; K01792 glucose-6-phosphate 1-epimerase [EC:5.1.3.15] (A)	Putative glucose-6-phosphate 1-epimerase OS=Cenchrus ciliaris (Buffelgrass) PE=2 SV=1	BnaC06g42870D [Brassica napus]
Radish_newGene_760	5.08772	5.69799	4.1666	13.0776	16.2843	11.3921	14.1295	8.4097	11.4409	0.000506082	1.45177	up	0.00944937	-1.21927	down	0.632961	0.249501	normal	Biological Process: nucleobase-containing compound metabolic process (GO:0006139);; Cellular Component: cytosolic small ribosomal subunit (GO:0022627);; Biological Process: cellular biosynthetic process (GO:0044249);; Biological Process: cellular macromolecule metabolic process (GO:0044260);; Biological Process: organic substance biosynthetic process (GO:1901576);;	K02962|4.97717e-14|pvu:PHAVU_010G033300g|hypothetical protein; K02962 small subunit ribosomal protein S17e (A)	40S ribosomal protein S17-3 OS=Arabidopsis thaliana (Mouse-ear cress) PE=2 SV=3	hypothetical protein PHAVU_010G033200g [Phaseolus vulgaris]
Radish_newGene_762	0.209601	0.466608	0	0.774739	0.27997	0.732762	1.09666	1.71577	1.12428	--	--	--	--	--	--	--	--	--	Cellular Component: mitochondrion (GO:0005739);;	--	--	BnaC06g05830D [Brassica napus]
Radish_newGene_764	0.326576	0	0	0.803328	0.433555	0.887798	2.05939	5.30062	0	--	--	--	--	--	--	--	--	--	--	--	O-acyltransferase WSD1 GN=WSD1 OS=Arabidopsis thaliana (Mouse-ear cress) PE=2 SV=1	BnaUnng02180D [Brassica napus]
Radish_newGene_77	4.91642	4.56726	0.0589386	1.29893	0.0633802	0	0.496208	1.54857	0.203784	0.216078	-2.74353	normal	0.209402	2.15749	normal	0.858612	-0.57102	normal	--	--	Putative Peroxidase 48 (Precursor) GN=F17I5.60 OS=Arabidopsis thaliana (Mouse-ear cress) PE=3 SV=3	PREDICTED: putative Peroxidase 48 [Brassica rapa]
Radish_newGene_775	19.9353	42.175	16.9955	28.4849	38.1058	35.3242	31.5352	27.1436	39.9712	0.571393	0.417136	normal	0.586968	-0.344954	normal	0.88081	0.0891847	normal	Biological Process: amino acid transmembrane transport (GO:0003333);; Molecular Function: protein binding (GO:0005515);; Cellular Component: mitochondrion (GO:0005739);; Cellular Component: plasma membrane (GO:0005886);; Biological Process: amino acid export (GO:0032973);; Molecular Function: L-amino acid efflux transmembrane transporter activity (GO:0034639);; Biological Process: amino acid impo…	--	WAT1-related protein At1g44800 GN=At1g44800 OS=Arabidopsis thaliana (Mouse-ear cress) PE=1 SV=1	PREDICTED: WAT1-related protein At1g44800-like [Brassica rapa]
Radish_newGene_777	5.98077	8.6909	3.06134	5.38741	12.4745	4.3204	5.07494	3.52975	5.47771	0.728504	0.437288	normal	0.757077	0.364001	normal	0.382509	0.821773	normal	Biological Process: RNA splicing, via endonucleolytic cleavage and ligation (GO:0000394);; Molecular Function: translation initiation factor activity (GO:0003743);; Cellular Component: transcription factor TFIIA complex (GO:0005672);; Biological Process: regulation of transcription, DNA-templated (GO:0006355);; Biological Process: transcription initiation from RNA polymerase II promoter (GO:00063…	K03123|1.3657e-15|brp:103862092|transcription initiation factor IIA subunit 2; K03123 transcription initiation factor TFIIA small subunit (A)	Transcription initiation factor IIA subunit 2 GN=TFIIA-S OS=Arabidopsis thaliana (Mouse-ear cress) PE=2 SV=2	BnaA03g46710D [Brassica napus]
Radish_newGene_778	21.1996	17.7828	22.2623	23.516	29.2603	25.0881	9.56423	12.1726	11.2371	0.570607	0.367117	normal	0.129884	0.879019	normal	0.0133592	1.26726	normal	Molecular Function: protein serine/threonine kinase activity (GO:0004674);; Molecular Function: ATP binding (GO:0005524);; Cellular Component: plasma membrane (GO:0005886);; Biological Process: protein phosphorylation (GO:0006468);; Biological Process: N-terminal protein myristoylation (GO:0006499);; Biological Process: salicylic acid biosynthetic process (GO:0009697);; Biological Process: salicy…	K13436|1.26498e-30|brp:103833030|pto-interacting protein 1-like; K13436 pto-interacting protein 1 [EC:2.7.11.1] (A)	Probable receptor-like protein kinase At2g47060 GN=At2g47060 OS=Arabidopsis thaliana (Mouse-ear cress) PE=1 SV=1	PREDICTED: pto-interacting protein 1-like [Brassica rapa]
Radish_newGene_779	0.270316	0.470524	0.496476	1.16624	1.26968	0.712958	1.62941	2.13111	2.60653	0.284887	1.35584	normal	0.00440609	-2.33481	down	0.23116	-0.961014	normal	--	--	--	--
Radish_newGene_78	2.00319	1.71972	1.46467	1.63462	2.57629	3.00853	6.76086	2.71984	7.30944	0.76302	0.494188	normal	0.0231605	-1.76433	normal	0.110039	-1.25615	normal	--	--	--	--
Radish_newGene_781	2.74197	4.2794	2.31155	1.86606	0.998572	2.40645	6.7418	7.52987	6.77081	0.551216	-0.802984	normal	0.095659	-1.21869	normal	0.00608345	-2.00579	down	--	--	--	--
Radish_newGene_782	0	0.113534	0.125569	0	0.270657	0	0.909555	1.05341	1.33127	--	--	--	--	--	--	--	--	--	--	--	--	--
Radish_newGene_784	2.77829	0.697989	0.675506	1.62605	3.46264	0.777275	3.65288	2.09304	3.25352	0.823756	0.481852	normal	0.148749	-1.23739	normal	0.415992	-0.733793	normal	--	--	--	hypothetical protein ARALYDRAFT_901474 [Arabidopsis lyrata subsp. lyrata]
Radish_newGene_785	5.61616	4.62645	6.69309	5.71447	9.48083	12.1857	14.4602	8.27532	17.6222	0.22672	0.715581	normal	0.0168701	-1.26928	normal	0.410831	-0.53795	normal	Cellular Component: ribosome (GO:0005840);; Molecular Function: hydrolase activity, acting on ester bonds (GO:0016788);;	--	--	Ribosomal protein-like protein [Medicago truncatula]
Radish_newGene_795	4.08204	7.29521	5.61206	17.5787	20.2926	18.4354	2.06117	1.78398	2.43185	0.127482	1.86662	normal	--	--	--	0.00200597	3.54731	up	Biological Process: transition metal ion transport (GO:0000041);; Cellular Component: chloroplast (GO:0009507);;	--	--	BnaC04g26600D [Brassica napus]
Radish_newGene_797	7.3597	7.40306	4.68056	10.2084	12.2688	11.2228	21.0942	13.9484	15.842	0.060312	0.822029	normal	0.000143179	-1.45595	down	0.123418	-0.616598	normal	--	--	--	BnaC01g18450D [Brassica napus]
Radish_newGene_8	18.1171	20.7041	35.1865	52.0954	49.436	105.795	37.6575	37.6417	46.4841	0.0752672	1.59043	normal	0.170828	-0.746393	normal	0.247219	0.860677	normal	--	--	--	--
Radish_newGene_80	1.84142	1.66184	1.95036	1.77291	3.13924	1.84038	2.3729	2.1095	3.39442	0.791081	0.329294	normal	0.498844	-0.570958	normal	0.829892	-0.222705	normal	Cellular Component: extracellular region (GO:0005576);;	--	--	PREDICTED: uncharacterized protein LOC103827677 isoform X2 [Brassica rapa]
Radish_newGene_801	2.46605	1.58468	1.83586	1.41265	2.90142	1.64186	9.04472	4.52991	5.72549	1	0.0507549	normal	0.0281116	-1.76604	normal	0.032331	-1.69458	normal	--	--	--	--
Radish_newGene_805	0.982883	1.79208	4.48497e-07	0.236631	0	0	0.551028	0.442906	0.45665	--	--	--	--	--	--	--	--	--	--	--	--	hypothetical protein EUTSA_v10004115mg [Eutrema salsugineum]
Radish_newGene_814	2.97612	1.00027	2.97727	4.50881	3.79032	3.59522	1.73303	1.56356	1.5667	0.533526	0.785874	normal	0.682785	0.532967	normal	0.172386	1.33549	normal	--	--	--	--
Radish_newGene_815	241.814	167.894	161.994	125.437	87.0708	109.545	32.5749	67.35	16.6505	0.582174	-0.639846	normal	0.00976329	2.40388	up	0.103548	1.78967	normal	--	--	--	--
Radish_newGene_818	6.83115	10.6553	6.50763	6.76244	5.26204	8.19067	8.35391	8.09731	6.66502	0.863765	-0.208596	normal	0.971342	0.0540809	normal	0.903272	-0.136864	normal	Molecular Function: potassium ion transmembrane transporter activity (GO:0015079);; Cellular Component: membrane (GO:0016020);; Biological Process: potassium ion transmembrane transport (GO:0071805);;	K03549|4.00889e-53|brp:103833830|potassium transporter 10; K03549 KUP system potassium uptake protein (A)	Potassium transporter 10 GN=F28K20.5 OS=Arabidopsis thaliana (Mouse-ear cress) PE=2 SV=2	BnaC08g09300D [Brassica napus]
Radish_newGene_821	23.7568	13.2761	16.024	16.4109	10.4661	31.6463	16.5273	16.7399	18.3357	0.88551	0.1996	normal	0.912648	0.0632312	normal	0.763581	0.27918	normal	--	--	--	--
Radish_newGene_826	0.548352	0	0.347412	0.670064	0	0	3.4959	3.45209	1.99301	--	--	--	--	--	--	--	--	--	--	--	--	PREDICTED: uncharacterized protein LOC103827901 [Brassica rapa]
Radish_newGene_829	2.55773	2.95951	1.64481	1.01209	3.33402	0.588897	1.35196	0.661869	2.93492	--	--	--	--	--	--	--	--	--	Cellular Component: plasma membrane (GO:0005886);;	--	Arabinogalactan peptide 22 (Precursor) GN=AGP22 OS=Arabidopsis thaliana (Mouse-ear cress) PE=3 SV=1	PREDICTED: arabinogalactan peptide 16-like [Brassica rapa]
Radish_newGene_833	1.52128	3.21728	2.55667	1.32004	1.62246	0.829177	0.193268	1.59034	2.11518	--	--	--	--	--	--	--	--	--	--	--	--	--
Radish_newGene_834	12.661	16.6282	19.7296	46.983	54.1153	34.4029	123.233	93.5699	92.3509	0.000119819	1.46728	up	4.39172e-15	-2.67531	down	0.000270912	-1.18935	down	--	--	--	BnaC09g22740D [Brassica napus]
Radish_newGene_835	9.73022	11.3713	4.88156	0	11.0252	2.01102	31.1841	39.1398	22.0522	--	--	--	0.098147	-1.83212	normal	0.0169828	-2.91144	normal	Molecular Function: acetyl-CoA C-acetyltransferase activity (GO:0003985);; Molecular Function: hydroxymethylglutaryl-CoA synthase activity (GO:0004421);; Cellular Component: mitochondrion (GO:0005739);; Cellular Component: cytosol (GO:0005829);; Cellular Component: plasmodesma (GO:0009506);; Biological Process: isopentenyl diphosphate biosynthetic process, mevalonate pathway (GO:0019287);;	K01641|3.7846e-30|brp:103828819|hydroxymethylglutaryl-CoA synthase; K01641 hydroxymethylglutaryl-CoA synthase [EC:2.3.3.10] (A)	Hydroxymethylglutaryl-CoA synthase GN=T26M18.30 OS=Arabidopsis thaliana (Mouse-ear cress) PE=1 SV=2	PREDICTED: hydroxymethylglutaryl-CoA synthase [Brassica rapa]
Radish_newGene_837	14.3606	13.4652	17.5723	26.5698	26.3168	30.0765	39.5288	39.5809	41.9835	0.0116259	0.897315	normal	1.85869e-05	-1.43492	down	0.156888	-0.519769	normal	--	--	GTP-binding protein OBGC, chloroplastic (Precursor) GN=T28N17.50 OS=Arabidopsis thaliana (Mouse-ear cress) PE=2 SV=1	OBGC-like protein [Arabidopsis thaliana]
Radish_newGene_84	3.73765	3.97247	4.24484	6.12318	4.34273	3.55003	22.3002	17.8061	17.6416	0.847404	0.272714	normal	1.58335e-05	-2.32969	down	7.33085e-05	-2.04209	down	Cellular Component: anchored component of membrane (GO:0031225);;	--	--	BnaC01g22940D [Brassica napus]
Radish_newGene_849	0.311818	0	0	0	0.389313	0	0.40515	0.346857	3.67524	--	--	--	--	--	--	--	--	--	--	--	--	--
Radish_newGene_85	9.11753	13.4551	5.07694	16.8053	30.8298	22.8094	1.72307e-06	2.59375	0.237392	0.01204	1.39173	normal	0.000407882	3.30465	up	4.00667e-12	4.74333	up	Molecular Function: binding (GO:0005488);; Biological Process: macromolecule metabolic process (GO:0043170);; Biological Process: primary metabolic process (GO:0044238);;	--	Protein DEHYDRATION-INDUCED 19 homolog 5 GN=DI19-5 OS=Arabidopsis thaliana (Mouse-ear cress) PE=1 SV=2	Hypothetical protein [Arabidopsis thaliana]
Radish_newGene_850	2.62002	2.45202	2.03707	1.82763	2.18484	3.39943	2.28171	2.16616	2.28886	1	0.0101026	normal	0.614507	-0.479946	normal	0.651576	-0.450969	normal	--	--	Enolase-phosphatase E1 {ECO:0000255|HAMAP-Rule:MF_03118} GN=At5g53850 OS=Arabidopsis thaliana (Mouse-ear cress) PE=1 SV=1	PREDICTED: uncharacterized protein LOC103833495 [Brassica rapa]
Radish_newGene_870	1.83609	0.848409	0.763967	0.140627	0.290826	0.442965	3.51759	3.78669	2.71166	0.0408207	-2.23242	normal	0.0209157	-1.46162	normal	1.36111e-07	-3.67055	down	--	--	--	--
Radish_newGene_875	8.13451	6.3931	8.89358	11.0891	15.0417	9.97162	3.53379	3.32904	5.52353	0.208064	0.64496	normal	0.0888469	0.980652	normal	0.000511523	1.64251	up	Cellular Component: nucleus (GO:0005634);; Cellular Component: plasma membrane (GO:0005886);; Biological Process: signal transduction (GO:0007165);; Molecular Function: phosphatidylinositol binding (GO:0035091);;	--	--	hypothetical protein EUTSA_v10003209mg [Eutrema salsugineum]
Radish_newGene_876	7.51288e-05	0.969798	0.515067	9.03749e-05	0.576899	2.4195	6.19374e-06	1.206	0.000533316	--	--	--	--	--	--	--	--	--	Cellular Component: nucleus (GO:0005634);; Cellular Component: plasma membrane (GO:0005886);; Biological Process: signal transduction (GO:0007165);; Molecular Function: phosphatidylinositol binding (GO:0035091);;	--	--	hypothetical protein CARUB_v10026369mg [Capsella rubella]
Radish_newGene_892	0	4.28029	1.42865	0.521923	0	2.39283	1.40975	3.47966	3.64982	--	--	--	0.631029	-0.689042	normal	--	--	--	--	--	--	BnaC02g48160D [Brassica napus]
Radish_newGene_9	2.14206	3.41027	3.88374	5.55287	7.48394	8.16056	4.49397	6.56178	6.75327	0.330928	1.3324	normal	0.39152	-1.01381	normal	0.803132	0.338392	normal	--	--	--	BnaAnng16350D [Brassica napus]
Radish_newGene_919	2.48288	4.11694	2.68109	4.6721	4.87746	4.15565	9.48959	9.67318	9.6095	0.575406	0.544025	normal	0.00600697	-1.60241	down	0.0713597	-1.03948	normal	--	--	--	--
Radish_newGene_922	1.0352	0.95701	0.49851	2.48635	2.1791	3.60527	1.97917	3.65334	2.06351	0.157881	1.82968	normal	--	--	--	0.923034	0.164569	normal	--	--	--	PREDICTED: inactive rhomboid protein 1 [Brassica rapa]
Radish_newGene_926	1.19073	1.14022	0.215522	0	0.230062	0.236331	1.95625	3.35819	1.06594	--	--	--	--	--	--	--	--	--	--	--	--	--
Radish_newGene_945	9.37697	8.31997	11.1388	8.94464	19.8218	10.3072	9.04117	13.296	6.18356	--	--	--	--	--	--	0.666429	0.561259	normal	--	K18660|4.20868e-07|brp:103869849|malonate--CoA ligase; K18660 malonyl-CoA/methylmalonyl-CoA synthetase [EC:6.2.1.-] (A)	Malonate--CoA ligase GN=AAE13 OS=Arabidopsis thaliana (Mouse-ear cress) PE=1 SV=1	BnaC05g37220D [Brassica napus]
Radish_newGene_949	1.51172	2.17221	2.35808	9.95453e-07	0.125516	0.136333	2.88736	0.272531	1.14626	0.00543712	-4.60626	down	0.662441	0.51663	normal	--	--	--	--	--	--	--
Radish_newGene_951	1.68847	4.08762	1.31585	6.19051	8.50977	2.36365	1.96079	4.87374	3.92434	0.258028	1.35084	normal	0.544866	-0.666511	normal	0.484518	0.707565	normal	Biological Process: transition metal ion transport (GO:0000041);; Cellular Component: extracellular region (GO:0005576);; Cellular Component: mitochondrion (GO:0005739);; Biological Process: pollen tube growth (GO:0009860);;	--	--	PREDICTED: uncharacterized protein LOC103862361 [Brassica rapa]
Radish_newGene_953	18.3314	17.0096	11.5856	21.1055	23.9177	18.3731	14.6549	14.6983	15.8491	0.355313	0.47788	normal	0.987146	0.0214851	normal	0.288341	0.517714	normal	Molecular Function: translation initiation factor activity (GO:0003743);; Cellular Component: cytoplasm (GO:0005737);; Biological Process: methylation-dependent chromatin silencing (GO:0006346);; Biological Process: translational initiation (GO:0006413);; Biological Process: cell-cell signaling (GO:0007267);; Biological Process: virus induced gene silencing (GO:0009616);; Biological Process: dete…	K11593|5.52941e-16|brp:103827949|protein argonaute 10; K11593 eukaryotic translation initiation factor 2C (A)	Protein argonaute 10 GN=MQD19.17 OS=Arabidopsis thaliana (Mouse-ear cress) PE=2 SV=1	BnaA06g36540D [Brassica napus]
Radish_newGene_955	8.60994	7.36284	3.18527	3.95943	1.32737	4.98654	2.73113	3.04844	4.36865	0.547009	-0.878443	normal	0.546476	0.680368	normal	--	--	--	--	--	--	PREDICTED: uncharacterized protein LOC103827901 [Brassica rapa]
Radish_newGene_956	3.96323	0.619737	2.2743	0	0.788486	0.770365	45.5464	27.5749	36.4141	--	--	--	1.11073e-07	-4.37959	down	4.89343e-11	-6.34421	down	Biological Process: response to hypoxia (GO:0001666);; Biological Process: aging (GO:0007568);; Cellular Component: chloroplast (GO:0009507);; Biological Process: systemic acquired resistance, salicylic acid mediated signaling pathway (GO:0009862);; Biological Process: xylem development (GO:0010089);; Biological Process: regulation of hydrogen peroxide metabolic process (GO:0010310);; Biological …	--	Rhodanese-like domain-containing protein 17 GN=STR17 OS=Arabidopsis thaliana (Mouse-ear cress) PE=2 SV=1	PREDICTED: rhodanese-like domain-containing protein 17 [Brassica rapa]
Radish_newGene_960	10.9087	9.45463	6.03401	6.64929	7.53258	8.38738	10.2855	9.55051	16.8851	0.886994	-0.220894	normal	0.52193	-0.537016	normal	0.371795	-0.742673	normal	--	--	--	--
Radish_newGene_961	3.72198	4.08193	4.45319	6.21894	10.7426	4.20999	7.29569	2.87627	4.3815	--	--	--	--	--	--	--	--	--	Cellular Component: extracellular region (GO:0005576);; Cellular Component: membrane (GO:0016020);;	--	WAT1-related protein At5g64700 GN=At5g64700 OS=Arabidopsis thaliana (Mouse-ear cress) PE=2 SV=1	hypothetical protein CARUB_v10026557mg, partial [Capsella rubella]
Radish_newGene_962	1.32827	11.6296	0	0	2.70899	0	0	5.75686	0	--	--	--	--	--	--	--	--	--	--	--	--	--
Radish_newGene_967	43.9893	71.948	73.2996	49.5614	54.5696	38.8032	254.938	143.155	172.707	0.723934	-0.384104	normal	0.00509517	-1.68621	down	0.0018037	-2.05439	down	--	--	--	--
Radish_newGene_977	660.488	847.319	415.207	760.146	454.401	692.398	98.154	107.716	137.067	0.988444	0.0241779	normal	0.000144411	2.49465	up	1.14458e-09	2.53186	up	Molecular Function: copper ion binding (GO:0005507);; Cellular Component: nucleus (GO:0005634);; Cellular Component: cytosol (GO:0005829);; Biological Process: defense response (GO:0006952);; Biological Process: response to biotic stimulus (GO:0009607);; Biological Process: response to zinc ion (GO:0010043);; Biological Process: vegetative to reproductive phase transition of meristem (GO:0010228)…	--	MLP-like protein 328 GN=MLP328 OS=Arabidopsis thaliana (Mouse-ear cress) PE=2 SV=1	PREDICTED: MLP-like protein 328 [Brassica rapa]
Radish_newGene_98	133.646	214.611	142.338	93.1328	141.722	142.18	0	123.547	243.721	--	--	--	--	--	--	--	--	--	--	--	--	--
Radish_newGene_981	3.69879	2.58622	0.570074	9.3961	13.652	5.03153	7.19599	8.02641	9.83129	0.092354	2.10901	normal	0.0699605	-1.95191	normal	0.905441	0.176129	normal	Molecular Function: transporter activity (GO:0005215);; Cellular Component: Golgi apparatus (GO:0005794);; Biological Process: transport (GO:0006810);; Biological Process: response to ethylene (GO:0009723);; Biological Process: abscisic acid-activated signaling pathway (GO:0009738);; Biological Process: intracellular signal transduction (GO:0035556);;	--	--	Sec14p-like phosphatidylinositol transfer family protein [Arabidopsis thaliana]
Radish_newGene_982	9.1224	2.19764	6.36303	4.74443	1.60634	4.26209	1.92922	0.651049	1.67332	0.618218	-0.764328	normal	0.0547081	2.2512	normal	--	--	--	Molecular Function: sugar:proton symporter activity (GO:0005351);; Cellular Component: plasma membrane (GO:0005886);; Biological Process: response to nematode (GO:0009624);; Biological Process: response to nitrate (GO:0010167);; Biological Process: nitrate transport (GO:0015706);; Cellular Component: integral component of membrane (GO:0016021);; Biological Process: carbohydrate transmembrane tran…	--	Sugar transporter ERD6-like 17 GN=SFP1 OS=Arabidopsis thaliana (Mouse-ear cress) PE=2 SV=2	PREDICTED: sugar transporter ERD6-like 17 [Brassica rapa]
Radish_newGene_983	5.46752	5.76382	9.96536	8.5162	8.17272	2.04766	3.68012	9.84709	9.54685	0.900025	-0.17754	normal	0.904387	-0.111872	normal	0.81091	-0.269887	normal	--	--	--	--
Radish_newGene_987	1.25873e-05	0.953345	0.000101832	0.378923	0.697483	0.393805	5.54256	3.78722	3.54183	0.800574	0.706484	normal	4.45858e-09	-3.80626	down	1.67353e-07	-3.07814	down	--	--	--	--
Radish_newGene_988	4.73024	5.11949	2.69729	5.62354	2.32393	2.64331	0.448962	2.62125	0.945859	0.943426	-0.151669	normal	0.106207	1.6508	normal	--	--	--	--	--	--	--
