# Supplementary material for: Genome-wide transcriptome profiling of radish (Raphanus sativus L.) in response to vernalization
Source: PLoS One. 2017 May 12;12(5):e0177594. doi: 10.1371/journal.pone.0177594 (PMC5428929; doi:10.1371/journal.pone.0177594)
Supplement: S4 Table — (XLS) [file pone.0177594.s008.xls]

## Sheet: S4 table
Table S4. Candidates of the key genes in vernalization from radish transcriptome
Gane name	Candidates	Regulation in VE vs. VL	Regulation in RT vs. VE	Regulation in RT vs. VL
FLC	RSG13912	down	down	down
	RSG31600	normal	normal	down
VIN3	RSG11514	normal	normal	up
	RSG35873	up	up	up
SOC1	RSG07133	normal	normal	normal
	RSG19759	normal	normal	normal
	RSG34908	normal	normal	normal
FT	RSG32193	normal	normal	up
FD	RSG04142	normal	normal	normal
	RSG04742	normal	normal	normal
	RSG08973	normal	normal	normal
VRN2	RSG15576	normal	normal	normal
	RSG18233	normal	normal	normal
	RSG43662	normal	normal	normal
	RSG55238	normal	normal	normal
	RSG59669	normal	normal	normal
VRN1	RSG11037	normal	normal	normal
	RSG53737	normal	normal	normal
VIL1/VRN5	RSG30357	normal	normal	normal
	RSG01590	normal	normal	normal
	RSG22674	normal	down	down
	RSG30277	normal	normal	normal
	RSG34371	normal	normal	normal
