# Supplementary material for: Genome-wide transcriptome profiling of radish (Raphanus sativus L.) in response to vernalization
Source: PLoS One. 2017 May 12;12(5):e0177594. doi: 10.1371/journal.pone.0177594 (PMC5428929; doi:10.1371/journal.pone.0177594)
Supplement: S5 Table — (XLS) [file pone.0177594.s009.xls]

## Sheet: S5 table
Table S5. Identification of members of the complexes that regulate the expression of FLC.
Complex name	Gane name	Candidates
COMPASS	ATX1	RSG27982
	ATX2	RSG37753;RSG54342;RSG57660;RSG62846
	ATXR7/ SDG25	RSG40152
	AtWDR5a	none
	ASH2R/TRO	RSG31672
PAF1	PHP/CDC73	RSG28718
	ELF7	RSG15497
	ELF8/VIP6	RSG23176;RSG33543;RSG48116;RSG60688;RSG62803
FRI	FES1	RSG34401;RSG38979
	FLX	none
	FRIGIDA (FRI)	RSG02229;RSG05044;RSG05045;RSG05046;RSG05049;RSG05054;RSG05055;RSG07652;RSG09695;RSG11586;RSG11587;RSG13343;RSG14274;RSG18220;RSG29289;RSG35685;RSG35686;RSG36427;RSG47046;RSG47797;RSG57794;RSG58219;RSG59207;RSG59357;RSG61452;RSG61523;RSG62324;RSG62485;RSG63232
	FRL1	RSG01385
	FRL2	RSG39348
	SUF4	RSG33720; RSG43314
	EFS/DG8	RSG24889; RSG36242; RSG48916; RSG60074
	FLL4	none
RAD6-BRE1	HUB1	RSG07168; RSG16026
	HUB2	RSG26269; RSG37211
	UBC1	RSG04342;RSG04343;RSG04344;RSG24795;RSG25428
	UBC2	RSG33504;RSG41030;RSG41920;RSG45294
	UBC3	RSG12445; RSG22080
SWR1	ATSWC6/SEF	RSG28549
	ARP6/SUF3/ESD1	RSG03406; RSG16777
PRC2	CLF	RSG33915; RSG47960; RSG54292; RSG60466
	SWN	RSG22900
	FIE	RSG12727; RSG33082;RSG45440;RSG45441;RSG50459;RSG64026
	MSI1	RSG11558;RSG15133;RSG28534
	EMF2	RSG07912;RSG10858;RSG13616;RSG29741;RSG46077;RSG47787;RSG54728;RSG55528;RSG57181
	VRN2	RSG15576; RSG18233;RSG43662;RSG55238;RSG59669
	VIN3	RSG11514; RSG35873
PRC1-like	LHP1	RSG03173;RSG10031;RSG19633;RSG40406;RSG41138
	EMF1	RSG10972;RSG19265;RSG20488;RSG22929
	DRIP2/AtBMI1A	RSG13164;RSG18926;RSG24939;RSG46779
	DRIP1/AtBMI1B	RSG07579
	AtBMI1C	none
	VRN1	RSG11037; RSG53737
	VIL1/VRN5	RSG30357;RSG01590; RSG22674; RSG30277; RSG34371
