# Supplementary material for: Genome-wide transcriptome profiling of radish (Raphanus sativus L.) in response to vernalization
Source: PLoS One. 2017 May 12;12(5):e0177594. doi: 10.1371/journal.pone.0177594 (PMC5428929; doi:10.1371/journal.pone.0177594)
Supplement: S7 Table — (XLS) [file pone.0177594.s011.xls]

## Sheet: S7 table
Table S7. Identification of the key genes in response to cold stress.
Gane name	Candidates	Regulation in VE vs. VL	Regulation in RT vs. VE	Regulation in RT vs. VL
COR genes	RSG00618	normal	normal	normal
	RSG20322	normal	normal	normal
	RSG34021	normal	normal	normal
	RSG37040	normal	normal	normal
	RSG43729	normal	normal	normal
	RSG55779	normal	normal	normal
	RSG01416	normal	up	up
	RSG04579	normal	up	up
	RSG17637	normal	up	up
	RSG25517	normal	up	up
	RSG40919	normal	up	up
	RSG47881	normal	normal	normal
CBF genes	RSG04693	normal	normal	normal
	RSG04694	normal	normal	normal
	RSG04692	normal	normal	normal
	RSG17189	normal	normal	normal
	RSG56892	normal	normal	normal
	RSG48155	normal	normal	normal
	RSG18524	down	up	normal
	RSG40846	down	up	normal
