# Supplementary material for: Genome-wide transcriptome profiling of radish (Raphanus sativus L.) in response to vernalization
Source: PLoS One. 2017 May 12;12(5):e0177594. doi: 10.1371/journal.pone.0177594 (PMC5428929; doi:10.1371/journal.pone.0177594)
Supplement: S8 Table — (XLS) [file pone.0177594.s012.xls]

## Sheet: S8 Table
Table S8. Primers used for qRT-PCR verification of differentially expressed genes.
Gene ID	Primer Sequence (5′to 3′)
RSG13912-F	TGTTGATAGCCTCAAAGAAAAGGAG
RSG13912-R	GAAGATTGATGTCGGATATTTGTGC
RSG31600-F	CCTCAAAGAAAAGGAGAAATTGCTG
RSG31600-R	CTAACCGGACGAATGATTTCAGAGA
RSG11514-F	AGCTGCTTCGCTCTCAAAGATCTGG
RSG11514-R	CTTGGACAATGCGTGGATCAGTTCT
RSG35873-F	TTTTGCCGAAAGACGAAGGAGG
RSG35873-R	ACGGGTTCAAGTGCTTGGATGG
RSG32193-F	GGCACAAACTTTGGCAATGAG
RSG32193-R	CGGAACAATACCAGCACGATA
RSG17637-F	AAGAGGAAGGGAAAGGAGGAG
RSG17637-R	AACGGTGGAGCTAAGTGGTTG
RSG25517-F	CGTTGAAAGATGGCGAGAAAGCAAA
RSG25517-R	TGTGGTGTCCTTAGCCTCTCCTTCG
RSG18524-F	TACTCGGCTCGTGAAGTCTCA
RSG18524-R	ACCTTAGCAACATCGGGAACA
RSG40846-F	GCCTACAGGTGGAGATGCTATG
RSG40846-R	CTTGTGCTTACGCTTGCTCACT
ACTIN-F	GCAAGAGCTGGATACCGCAAAG
ACTIN-R	CGATGAGCGATGGCTGGAAC
